# Supplementary material for: Multi-omics protein-coding units as massively parallel Bayesian networks: Empirical validation of causality structure
Source: iScience. 2022 Mar 11;25(4):104048. doi: 10.1016/j.isci.2022.104048 (PMC8958332; doi:10.1016/j.isci.2022.104048)
Supplement: Data S1. Processed mass-spectrometry data, see STAR Methods [file mmc2.xlsx]

## Sheet: Sheet1
id	t0h	t1h	t2h	t6h	t24h	t120h	t0h1	t1h1	t2h1	t6h1	t24h1	t120h1	t0h2	t1h2	t2h2	t6h2	t24h2	t120h2
A0A0B4J2F0	12.0354	12.0148	11.9468	12.0949	12.0006	11.9445	11.5333	12.0708	11.2181	12.2913	12.5191	12.3949	12.7206	12.026	11.7231	12.0583	11.7469	11.7636
A0A0U1RRE5	17.2055	17.651	18.0569	18.2148	17.4444	16.7754	17.5004	17.4859	17.5397	18.0846	17.4495	17.2834	17.4167	17.5547	17.6101	17.5967	17.566	17.609
A0AVT1	22.5156	22.2442	22.5043	21.7244	21.8848	22.3508	22.1869	22.2243	22.3014	22.1614	21.9668	22.3778	22.2004	22.1672	22.1594	22.2636	22.1492	22.2799
A0FGR8-2	21.1474	20.5177	20.7257	20.1765	20.1905	20.7004	20.6369	20.788	20.9144	20.5675	20.3011	20.2537	20.8133	20.6464	20.4805	20.6064	20.4066	20.5066
A0JNW5	17.043	16.6279	17.0775	16.7291	17.2726	17.6099	16.6976	16.4249	16.5749	17.0047	17.4689	18.1736	16.5267	17.2068	16.9939	16.7992	17.1503	17.6408
A0MZ66-4	13.3128	12.4204	12.4099	11.9796	11.665	10.9062	11.9314	11.9456	12.0062	12.1083	12.2271	12.4424	11.862	12.81	12.869	12.2324	11.6946	11.1577
A1L0T0	18.2473	18.031	18.1986	17.5302	17.5916	18.9655	17.703	18.0529	18.0096	17.7309	17.893	19.1654	17.7376	18.2573	17.9456	17.8886	17.9241	18.7926
A2A288	17.4547	17.3024	17.2978	16.7551	16.9896	18.5623	16.9166	17.3802	17.3803	17.3717	17.0859	18.2288	17.3068	17.3988	17.2595	16.9471	16.9396	18.5078
A2RRP1	20.6658	19.6605	20.3471	18.9693	19.4164	20.7785	19.9265	20.0317	20.1284	19.7453	19.6855	20.317	19.7988	20.1356	19.8695	19.8968	19.8678	20.2465
A2RTX5	18.1227	17.9576	18.0157	17.8259	17.6563	17.4966	17.9408	18.1151	18.0706	17.9923	17.5911	17.3665	18.0138	17.9473	17.7681	17.9466	17.8192	17.5858
A2RU30	10.4213	10.399	10.3426	10.4663	10.3843	10.3337	11.3911	10.1707	10.1935	10.5596	10.0507	9.98886	10.796	10.017	10.3399	10.5235	10.3716	10.3137
A2RUC4-2	5.77821	5.62284	5.66976	5.59478	5.53907	5.4494	5.39055	5.39167	5.38714	5.53368	5.92373	6.01443	5.62794	5.86559	5.78305	5.55825	5.44368	5.35137
A2RUS2-2	12.9311	11.1939	11.6868	10.6516	11.4764	13.4541	11.7164	11.7362	11.7991	11.9007	12.0091	12.2407	11.3928	12.1389	11.8436	11.6537	11.3707	12.9517
A2VDJ0-6	14.7677	15.4658	15.6181	15.2497	16.5399	15.632	15.5545	15.2445	15.3504	14.9723	15.8637	16.2775	14.9598	15.9051	15.5359	15.2682	16.0223	15.556
A3KMH1-3	19.9688	19.9486	20.128	19.6055	19.9915	20.1879	19.9111	19.9235	19.945	19.8654	20.0531	20.1314	19.9686	19.7995	19.8744	19.9511	20.0271	20.2144
A3KN83-3	18.6668	18.6277	18.7783	17.3659	18.47	19.7246	18.2833	18.3635	18.5165	18.713	18.9994	18.7577	18.2807	18.4255	18.4019	18.5748	19.013	18.9325
A4D1E9	15.7228	14.7662	15.2107	14.5665	15.4857	15.6291	15.3205	14.5585	14.7514	14.8757	15.9817	15.8847	15.0451	14.9743	14.9638	14.9177	15.4682	15.9878
A4D1P6	20.0863	19.9382	20.1385	19.5655	19.5594	19.0775	19.7727	19.8641	19.9565	20.1222	19.6057	19.04	20.0282	19.9031	19.799	19.9357	19.6509	19.0466
A4D1U4	16.6239	13.5032	16.1297	14.3546	14.5058	15.7419	14.9621	15.2234	15.2245	15.3695	15.0482	15.0316	15.2358	14.8976	15.4299	15.2764	15.1576	14.8204
A4D2B0	5.41855	5.27283	5.31684	5.24649	5.19425	5.11015	5.70198	5.17955	5.49273	5.60823	4.75829	4.82073	5.27942	5.50238	5.42495	5.21408	5.10662	5.02004
A5YKK6	21.4508	20.738	21.1474	20.4625	20.6866	21.965	20.7697	21.0671	21.0695	21.0072	20.9292	21.605	20.7538	21.026	20.9786	20.9973	21.2736	21.4047
A6NC98	21.0773	21.4432	21.7125	21.2646	21.4313	21.1122	21.0335	21.1707	21.3221	21.6887	21.5326	21.2861	21.0155	21.581	21.4559	21.3853	21.3537	21.235
Q9GZQ8	12.0569	12.0316	11.9661	12.1097	12.0149	11.9567	11.9282	11.1783	11.2592	11.6028	12.4904	13.6528	11.796	11.4412	11.4506	11.4026	12.5409	13.5003
A6ND36	17.2854	15.7526	16.1186	17.2366	15.9387	14.6253	14.0778	15.8668	15.7921	16.9828	18.2417	15.9695	15.7292	16.4618	16.3023	16.4136	16.3865	15.6147
A6NDG6	18.5329	18.6375	18.8846	18.1475	18.8086	19.4763	18.4257	18.4947	18.2775	18.6225	18.8944	19.7612	18.4554	18.8087	18.7701	18.6865	18.6781	19.0653
A6NDU8	16.8138	7.23901	17.8727	17.3108	7.24067	7.21525	12.7171	12.2688	12.054	12.3783	12.1551	12.0611	12.15	12.1605	12.1976	12.361	12.431	12.2785
A6NED2	16.9186	17.1438	17.2661	16.6449	16.8841	17.0851	16.4699	17.0348	16.9848	17.3529	17.1335	16.9624	16.6676	17.1911	17.0381	17.0334	16.9458	17.0566
A6NFI3	16.3562	16.6568	16.9258	16.1999	16.3311	16.6373	16.854	16.5817	16.543	16.5711	16.4392	16.1201	15.8033	16.9036	16.6024	16.6358	16.7488	16.396
A6NFQ2-2	19.0231	18.3674	18.7621	17.9844	18.6452	20.8593	18.846	18.5533	18.7885	18.4136	18.7704	20.2726	18.5911	18.6608	18.4498	18.6422	18.8728	20.416
A6NFY7	13.4208	13.5799	14.6324	12.7365	12.9904	12.8705	14.0754	13.6282	13.7457	13.5004	13.1018	12.1859	12.8789	14.2234	13.5886	13.6266	12.5207	13.372
P30046-2	17.8922	17.8456	17.9504	17.587	17.7796	16.8591	17.1365	17.7343	17.7662	17.7712	17.7643	17.7311	17.7445	17.3338	17.6954	17.6942	17.6452	17.8113
A6NHQ2	15.2493	18.7575	18.7364	18.7394	18.7113	18.1252	16.9196	18.1874	18.2605	18.4961	18.5411	17.9211	16.6555	17.8492	18.1301	18.5654	18.9503	18.2159
A6NHR9	23.1554	22.6323	22.7822	21.9224	22.1802	22.9491	22.6915	22.577	22.6783	22.6108	22.3461	22.7145	22.4768	22.5445	22.5561	22.6689	22.5344	22.8313
P14598	20.3114	19.0657	19.1714	18.7503	18.5021	18.0488	19.0775	19.2149	19.1716	18.9676	18.9138	18.4892	18.9063	20.1374	19.8192	18.7262	18.4242	17.7672
A6NI79	16.3553	16.5586	16.757	16.1722	16.1191	15.2568	16.4733	16.3319	16.4049	16.597	15.9773	15.431	16.0035	16.5076	16.3578	16.4023	16.0392	15.9014
A6NIH7	14.6814	14.8692	15.1706	14.9143	14.847	14.2315	14.2209	14.5186	14.4413	15.2822	15.2804	14.9568	14.8964	14.8333	14.8332	14.7288	14.6202	14.7928
A6NJ78	15.1657	15.1116	15.0787	13.755	15.0271	15.6056	14.4541	14.7773	14.9564	14.8772	15.1265	15.5459	14.6856	14.5951	14.7339	14.8002	15.0823	15.8488
A6NJG2	4.84495	4.95193	4.86156	5.0369	5.00719	5.03428	4.93981	4.90518	4.90683	4.94077	5.04699	4.99636	5.25099	5.22942	4.93467	4.84931	4.78429	4.68291
A6NK58	17.805	17.3211	17.537	16.9884	17.165	17.0891	17.3098	16.9189	17.0103	17.2982	17.3028	18.0408	17.4626	17.5595	17.3443	17.4612	17.2301	16.8098
A6NKD9	4.632	4.50742	4.54504	4.4849	4.44025	4.36835	4.53147	4.67689	4.61728	4.44969	4.21046	4.49062	4.51339	4.70401	4.63781	4.45754	4.36568	4.29166
A6QL63-2	11.6159	11.5904	11.5279	11.6652	11.5737	11.5171	11.9018	11.5575	11.9677	11.6142	11.2114	11.2435	11.563	11.5195	11.6354	11.8355	11.45	11.4928
A6ZKI3	5.67948	5.80491	5.69896	5.90452	5.8697	5.90146	5.79219	5.7516	5.75354	5.79334	5.91787	5.85854	5.54208	5.46442	5.48944	5.56388	5.82829	6.9915
A7E2V4-5	16.2996	15.8384	16.1073	15.3719	15.6043	16.9097	15.6433	15.9615	15.9156	16.0838	15.7391	16.7837	15.7483	16.081	15.6654	15.4142	16.12	17.0904
A7MCY6	14.4276	14.55	15.6129	14.3307	18.8095	15.9538	14.7705	14.8621	14.7503	16.0037	17.4189	15.8743	15.0741	15.4445	14.8722	15.4169	17.1462	15.7025
A8CG34	17.7719	18.0383	18.2368	17.8443	18.2977	18.0143	17.8667	17.8952	17.9043	18.0975	18.257	18.1775	17.8595	18.1345	17.9289	17.8675	18.2893	18.117
A8MPS7-3	5.11406	4.97651	5.01805	4.95165	4.90235	4.82297	4.85891	5.0943	5.12968	5.35341	4.73431	4.61636	4.98326	5.19372	5.12063	4.92159	4.82017	4.73845
A8MSI8	13.5989	15.8083	15.5197	14.9594	15.3634	14.2915	15.6061	15.1931	15.0805	15.0715	14.7504	13.8494	15.5008	15.5999	14.6605	15.0606	14.4017	14.3515
A8MVS5	5.32468	5.44225	5.34293	5.53563	5.50298	5.53275	5.42882	5.39077	5.39258	5.42988	5.54661	5.49097	5.04892	6.09981	5.85711	5.5119	4.99543	5.13368
A8MW92	18.7347	18.5249	18.6878	17.6958	19.4594	20.4462	18.7549	19.0151	18.8319	19.2188	19.0899	18.6671	18.6512	18.2894	18.1906	18.59	19.1008	20.7617
P62308	22.2792	22.1858	22.5888	22.3181	22.8487	22.564	22.4171	22.3854	22.1835	22.5691	22.5376	22.6908	22.4073	22.4469	22.2641	22.3228	22.5589	22.7794
A8MXV4	11.2553	11.2282	11.1689	11.2996	11.2108	11.155	11.2169	11.473	11.0783	11.1211	11.0952	11.3347	11.4143	10.9989	11.1425	11.1833	11.2641	11.3288
A9UHW6	18.5219	17.4712	17.7374	16.2277	17.8575	18.8278	17.6222	17.4421	17.5815	17.759	17.9197	18.3133	17.3165	17.6876	17.7987	17.6743	17.8677	18.262
B0I1T2	22.5148	22.2079	22.3203	22.0169	21.7072	23.2719	21.5431	22.3549	22.3063	22.4988	22.1216	23.2095	22.0385	22.2967	22.1564	22.2219	22.1234	23.1949
B7Z8K6	12.7962	10.7269	11.1883	9.81586	10.3761	10.9153	10.7909	10.8131	10.8733	10.9676	11.062	11.2889	11.7517	10.9856	11.037	11.1332	10.7281	10.1437
B9A064	19.4092	18.1705	18.2095	17.4608	17.369	15.487	18.3284	17.8719	17.7879	18.0031	17.4229	16.6644	18.555	18.972	18.2035	17.3562	17.1221	15.8349
C4AMC7	17.9658	17.9366	17.8999	17.7293	18.0281	17.2502	17.383	17.675	17.6641	18.1412	17.9842	17.9487	17.4867	18.3412	17.6988	17.6791	17.6048	17.9691
C9JLW8	17.6481	18.0801	18.524	18.1415	18.6721	18.0449	17.803	17.7295	17.897	18.6229	18.8084	18.2399	17.6574	18.3146	18.0919	18.234	18.7204	18.0725
C9JRZ8	5.77054	5.89796	5.79032	5.99916	5.96378	5.99605	5.88392	5.84269	5.84465	5.88508	6.0116	5.9513	6.26642	5.68137	5.95709	6.24233	5.65567	5.62603
Q13765	19.0876	20.9778	21.4611	20.8461	22.2026	21.1281	20.0623	20.5292	20.1551	21.1738	22.1869	21.5895	20.2197	20.4374	20.48	20.694	22.1398	21.7555
I3L1I5	16.7007	18.097	17.9226	17.7515	17.505	15.9481	17.2692	17.5494	17.6042	17.873	17.3041	16.3195	17.4761	17.7822	17.5794	17.7201	17.1189	16.2586
L0R6Q1	18.252	18.8582	19.4816	19.1163	18.9645	18.185	17.269	19.1635	19.2955	19.3928	19.2521	18.4789	18.5653	18.9541	18.8765	18.9231	19.0727	18.4776
L0R8F8	11.011	11.0004	10.9337	11.0775	10.9918	10.944	10.392	10.6589	10.9847	10.948	11.0829	11.8771	10.7448	10.6797	10.7364	10.7524	11.383	11.6614
O00115-2	18.0417	18.5737	18.9386	18.4141	18.8182	18.5771	18.2944	18.2669	18.5602	18.7841	18.5274	18.9262	18.4004	18.5569	18.6672	18.4271	18.158	19.1514
O00116	19.0372	18.9397	19.0195	18.1437	19.4789	20.8878	18.6803	18.9196	18.9353	18.9658	19.3969	20.6042	18.6542	19.1043	19.0597	18.8391	19.5928	20.2366
O00139	20.8457	21.4956	21.5079	21.0142	21.2654	22.0097	21.0625	21.3486	21.1751	21.183	21.3474	22.0215	21.0727	21.1312	21.1752	21.2287	21.3577	22.1866
O00142-2	11.2258	11.2088	11.1442	11.2846	11.1968	11.1454	10.7975	11.7483	11.4768	11.5748	11.2656	10.3558	11.1881	11.3936	11.4872	11.3186	11.0813	10.7443
O00148	20.0312	20.545	20.7752	20.2962	21.1019	21.5684	20.0511	20.6456	20.7185	20.4589	21.1231	21.3233	19.9463	20.4858	20.5123	20.6982	21.1986	21.4824
O00151	18.0017	18.0059	18.0816	17.6844	17.099	16.9632	17.3916	17.6191	17.8879	17.9405	17.5376	17.4433	17.6972	18.2394	18.0572	17.6342	17.3514	16.8289
O00154-4	19.0117	19.3738	19.7511	18.8694	20.9576	22.448	18.7635	19.813	19.8457	20.2078	20.5526	21.2411	19.1298	19.9458	19.6083	19.6646	20.3199	21.7361
O00159-2	15.9898	16.1323	16.1991	16.0463	15.6575	16.7815	15.8453	15.9802	15.944	16.0867	15.787	17.1578	16.0823	15.7493	15.8478	15.8018	16.0953	17.2425
O00160	21.4308	20.2194	20.2179	19.5137	19.4922	19.252	20.2505	20.3126	20.22	20.1557	19.8705	19.3061	20.1184	20.6439	20.5374	20.147	19.7506	18.8859
O00161	20.0546	20.7607	21.1383	20.7993	21.0381	20.7789	20.3729	20.6272	20.6152	20.8908	20.9477	21.1092	20.4366	21.0751	20.8557	20.6984	20.6974	20.7934
O00165-5	15.4552	16.0423	16.6086	16.2223	16.6228	16.9016	16.1091	16.5654	16.2725	16.4897	16.4561	15.9775	16.005	16.2615	16.1969	16.0748	16.5276	16.8069
O00170	22.2007	22.3362	22.6041	22.1762	22.5876	22.2924	22.0162	22.1851	22.3589	22.6429	22.5215	22.4675	22.1185	22.2286	22.3891	22.4674	22.48	22.51
O00178	19.172	19.3172	19.5084	18.9567	19.0249	19.3577	18.3751	19.16	18.8011	19.1203	19.3435	20.5183	18.9172	18.7681	18.9978	19.1366	19.3499	20.1706
O00182-3	17.8786	18.0125	18.3146	17.9865	17.8852	17.9044	16.8086	18.15	18.1333	18.4078	17.9612	18.5064	17.5062	18.6109	18.1511	17.7654	17.8263	18.0924
O00186	20.7362	20.6493	20.3782	19.64	20.1036	20.5434	20.3479	20.2904	20.1947	20.3305	20.2871	20.5916	20.2338	20.4349	20.3811	20.349	20.2466	20.3906
O00189	11.6426	11.6055	11.5492	11.6751	11.5826	11.5209	11.4744	11.5673	11.6595	11.4144	11.5316	11.9246	11.5062	11.524	11.4344	11.6455	11.5617	11.9059
O00193	18.9103	19.2559	19.9657	19.3507	19.6494	18.8134	19.3317	18.8446	19.0314	19.8251	19.3479	19.5495	19.0062	19.2523	19.1842	19.6907	19.4847	19.3126
O00194	6.61064	6.75659	6.6333	6.87251	6.83197	6.86893	6.73905	6.69181	6.69406	6.74036	6.88527	6.81618	7.23435	7.38653	7.42241	6.76894	6.54385	5.18661
O00203	21.7909	20.9806	21.2494	20.4725	20.8635	21.9589	20.9126	21.098	21.1404	21.0806	21.0628	22.0111	20.9572	21.293	21.1944	21.133	21.1807	21.5286
O00213-2	16.4274	16.6834	16.9537	16.2508	15.8607	15.624	16.4754	16.5316	16.7732	16.5438	15.943	15.5267	15.9789	17.4099	16.945	16.5139	15.722	15.1905
O00214-2	18.7291	17.9714	18.5608	17.6505	18.6626	19.3917	18.379	18.143	18.313	18.2749	18.7962	19.0579	18.1732	18.3523	18.2672	18.4636	18.6536	19.036
O00217	18.904	18.6854	18.6227	18.5164	18.3538	17.8974	18.89	18.7119	18.6097	18.4898	18.4436	17.8391	18.5548	18.3336	18.3897	18.3062	18.8188	18.5918
O00221	16.8624	16.5494	16.6925	15.9814	16.6928	16.3318	16.3353	15.9717	16.8408	16.512	16.8824	16.5563	16.1724	16.7685	16.414	16.3551	16.709	16.6648
O00231	21.2923	21.6158	21.9721	21.195	22.4397	22.9923	21.5422	21.4591	21.5807	21.7109	22.252	22.9582	21.5839	21.6127	21.5782	21.6313	22.3148	22.7838
O00232	20.7434	21.0327	21.3068	20.8846	20.9324	21.6086	20.5074	20.8382	20.9366	20.9077	21.2173	22.0895	20.4247	20.9796	20.9534	21.0068	21.4023	21.7312
O00233	20.0094	20.5093	20.6851	20.4629	20.5133	20.3452	19.9334	20.7123	20.0386	20.7674	20.5781	20.4934	20.0022	20.6111	20.5234	20.5091	20.3232	20.5502
O00241	6.03853	6.17185	6.05923	6.27775	6.24072	6.27448	6.15623	6.11308	6.11513	6.15743	6.28981	6.2267	6.19298	7.15862	6.73337	6.00864	5.56788	5.35751
O00244	16.8136	17.9156	18.1914	18.0099	17.7135	17.2645	17.4572	17.2916	17.5858	18.0287	17.7281	17.81	17.6031	17.5286	17.5664	17.4835	17.7176	18.0244
O00255-2	20.2526	19.7538	20.0262	19.1576	19.5873	19.7276	19.8536	19.9178	19.915	19.8363	19.5987	19.3831	19.6359	19.8619	19.7536	19.8362	19.859	19.5485
O00257	18.5756	18.5512	18.7183	18.1616	18.0213	17.9546	18.2324	18.2792	18.1999	18.5021	18.2115	18.5424	18.3597	18.546	18.4565	18.5701	18.0204	18.0117
O00264	18.0625	18.4012	18.5946	18.237	18.3535	19.0709	17.7666	18.303	18.6339	18.4322	18.6083	18.9745	17.7874	18.4772	18.3881	18.3532	18.4869	19.2229
O00267-2	21.1425	21.4314	21.5453	21.0634	21.824	21.5109	20.9779	21.2512	21.2656	21.5831	21.7985	21.6384	21.2237	21.1397	21.2397	21.351	21.6375	21.9331
O00268	19.0887	19.6451	19.8186	19.3229	19.4275	18.5315	19.2008	19.4398	19.4703	19.6733	19.3887	18.6603	19.1586	19.3598	19.3562	19.4213	19.3585	19.1897
O00273	21.3775	21.6335	21.9607	21.4593	21.5842	20.6077	21.3068	21.2997	21.4244	21.8564	21.5856	21.1419	21.3597	21.2632	21.3957	21.5069	21.5749	21.5281
O00287	10.5124	10.4977	10.4366	10.5692	10.4871	10.4394	10.1098	10.6888	10.7942	10.785	10.7271	9.84758	10.3892	10.3686	10.4171	10.7727	10.5038	10.5073
O00291-4	11.73	11.7256	11.6508	11.8108	11.72	11.6721	12.0758	11.5123	11.5213	11.2983	11.3092	12.578	11.9852	12.1503	11.9858	11.5513	11.2449	11.3622
O00299	20.4901	21.386	21.4975	21.0805	21.2784	21.2956	20.3136	20.9818	21.3026	21.5119	21.3363	21.576	20.8781	21.0334	21.25	21.1169	21.1086	21.6503
O00303	20.2079	20.3539	20.6141	20.1618	21.0955	20.947	20.4529	20.0061	20.738	20.3159	20.9667	20.8977	20.0468	20.6118	20.4422	20.465	20.8464	20.9526
O00308	19.01	17.8809	18.4628	17.1462	18.2467	19.0966	18.2386	18.1642	18.2746	18.1835	18.3705	18.6102	17.7892	18.1641	18.402	18.2925	18.4291	18.7379
O00329	20.7947	21.0946	21.3941	20.6654	20.5257	20.6634	20.8398	21.1523	21.2216	20.9842	20.5628	20.3789	21.1162	20.8014	20.9409	21.1209	20.7828	20.3941
O00330-3	20.5056	20.7237	20.915	20.3651	20.6883	20.8426	20.5513	20.4482	20.5829	20.7369	20.5075	21.2065	20.5356	20.6007	20.5093	20.6135	20.492	21.2867
O00391-2	15.1721	14.5532	14.7583	14.1798	14.8896	16.5352	14.7658	14.917	14.7289	14.8808	15.2195	15.5814	14.5731	15.4459	15.1343	14.5362	14.8849	15.4764
O00398	11.7941	11.7765	11.7085	11.8561	11.7639	11.71	11.4696	12.2248	12.0254	11.831	11.3663	11.6992	12.2183	11.5951	11.6164	11.8651	11.3166	12.0249
O00399	18.4592	18.334	18.5483	17.9897	19.1496	18.2709	18.002	18.2237	17.9026	18.7365	19.2242	18.6527	18.3135	18.3341	18.2664	18.3245	18.9148	18.5853
O00400	11.5491	11.5171	11.4586	11.5883	11.4969	11.4378	11.9119	11.6915	11.6654	10.778	11.0834	11.918	11.3024	11.2962	11.5039	11.6141	11.5124	11.8272
O00409-2	9.53042	9.49896	9.45344	9.55548	9.47971	9.42872	10.0761	9.29989	9.05705	9.31405	9.62447	9.57459	9.49484	9.41847	9.0985	9.21706	9.78293	9.93697
O00410	20.6725	21.028	21.1987	20.8217	20.9897	22.0282	20.5322	20.8117	20.6302	20.8124	21.3287	22.6117	20.6436	20.639	20.7255	20.7282	21.7323	22.2747
O00411	9.20464	8.70818	9.54885	9.23872	10.7172	10.7168	9.55072	9.56036	9.60786	9.68927	9.78684	9.95314	9.33111	9.72902	9.46614	9.46844	9.81846	10.3068
O00418	10.2231	10.4458	10.2989	9.77072	9.91909	10.5576	10.4851	10.2872	10.1306	9.69014	10.1118	10.5061	9.98296	10.6466	10.4128	10.1187	10.042	9.99222
O00422	22.6211	23.0038	23.0337	22.4413	23.1343	22.6588	22.672	22.8012	22.9174	22.6979	23.0359	22.7665	22.528	22.5642	22.7191	22.9142	23.2099	22.9683
O00442	20.7001	20.545	20.8557	20.0603	20.4957	20.877	20.6889	20.4458	20.6395	20.6074	20.432	20.717	20.459	20.6475	20.6578	20.6519	20.4856	20.6192
O00443	12.9682	12.9297	12.8654	13.0086	12.9058	12.8383	11.7382	13.6082	13.7888	13.2279	13.7674	11.4057	12.861	13.2666	13.3055	13.3554	12.7649	11.9774
O00453-6	10.9336	10.9258	10.8581	11.0035	10.9186	10.8723	11.0304	10.9363	10.6767	10.9216	10.5982	11.3347	11.2337	11.7177	11.4604	10.9386	10.5105	9.60644
O00458	10.2478	9.40089	10.0114	8.9628	10.0236	10.2591	9.64717	9.67598	9.735	9.82116	9.89287	10.1267	10.7595	9.69921	9.406	9.12178	10.2844	9.63455
O00459	18.3043	18.2175	19.0834	18.0105	18.3273	16.9918	17.9503	18.0805	17.8748	18.9109	18.3227	17.7789	17.9109	18.2332	18.4223	18.6954	18.0184	17.6316
O00462	11.8459	11.8286	11.7601	11.9088	11.8162	11.7622	11.8137	11.9844	11.7789	12.0889	11.4544	11.8018	11.9333	12.199	12.1597	11.7563	11.2463	11.6116
O00463	15.7938	15.0856	15.3653	15.0972	15.5812	15.3739	15.4492	15.344	15.5314	15.3954	15.2087	15.3655	15.1687	15.6241	15.2881	15.2811	15.5798	15.3318
O00471	19.4538	19.035	19.2504	18.5002	18.7099	19.704	18.9093	19.0288	19.1703	18.9808	18.9306	19.6268	18.7771	19.1918	19.1234	19.0229	19.1208	19.398
O00478	20.0193	20.1239	20.1999	19.618	19.626	18.4332	19.8748	19.7701	19.9001	19.8106	19.5695	19.0835	20.0216	19.9085	19.6633	19.8951	19.5406	18.9906
O00479	23.5853	24.5218	24.4426	23.8994	23.712	20.913	24.1418	24.2021	24.2466	23.5464	23.6554	21.2799	23.9307	23.8318	24.0357	24.3794	23.6447	21.2766
O00481	18.3926	17.408	17.8128	16.8027	16.9816	16.7955	17.9722	17.625	17.5989	17.4267	16.9401	16.6261	17.8739	17.8532	17.7022	17.4466	16.911	16.3812
O00483	20.4651	19.3026	20.0033	19.2518	19.1194	19.812	19.6814	19.7111	19.9274	19.576	19.3476	19.7059	20.0857	19.758	19.4713	19.6937	19.4428	19.4919
O00487	22.3211	21.6674	22.1451	21.0513	22.7072	23.2842	21.9271	21.4913	21.9776	21.9104	22.6542	23.2088	21.9474	21.959	21.8777	21.879	22.348	23.1424
O00488	10.9436	10.9384	10.8692	11.0175	10.9327	10.8875	10.6248	10.8505	10.8333	11.0755	11.537	10.6701	10.5994	10.6398	10.7751	10.9124	11.5064	11.1651
O00499-9	22.0401	22.3189	22.5825	22.1659	22.1172	21.0102	22.1089	22.0444	22.1204	22.5882	21.946	21.4202	22.3332	22.0648	22.1438	22.2976	21.8867	21.5137
O00505	20.3886	20.3696	20.4972	19.7992	21.2594	21.0135	19.9217	20.2151	20.3	20.5771	21.1345	21.1721	19.7823	20.2927	20.2534	20.3626	21.2555	21.3679
O00506	11.3923	11.3724	11.3083	11.4481	11.3588	11.3055	11.473	11.207	11.3316	11.5471	11.4771	11.1531	11.617	11.1454	11.165	11.4166	11.2962	11.5587
O00512	16.5127	17.6019	18.1481	17.5833	17.8639	16.7552	17.4268	17.2782	17.2439	17.7561	17.6119	17.1442	17.2018	17.6226	17.4543	17.3238	17.4445	17.4202
O00519	5.13882	5.25228	5.15644	5.3424	5.31089	5.33963	5.23942	5.20269	5.20444	5.24044	5.3531	5.2994	6.01079	4.94404	4.8529	5.39753	5.51204	4.84788
O00522	19.2363	18.8706	19.3758	18.7351	18.4832	19.0796	18.9899	19.1149	19.2159	18.9249	18.7565	18.7791	18.932	19.1162	19.1051	19.0681	18.7675	18.785
O00534	15.8583	14.7553	15.8174	16.014	14.755	15.83	15.6702	15.361	15.3343	15.7458	15.558	15.3653	15.4465	15.493	15.5511	15.5597	15.4682	15.4961
O00541	20.4869	20.6746	20.7296	19.9996	21.9885	21.9467	20.3094	20.6038	20.5256	20.6642	21.985	21.7345	20.2803	20.4786	20.534	20.7058	22.2773	21.5472
O00562-2	19.8656	19.3996	19.6718	19.2331	19.0192	19.8894	19.4856	19.5757	19.5642	19.559	19.1352	19.756	19.3524	19.6644	19.6096	19.5775	19.2795	19.5788
O00566	20.944	21.4662	21.7087	21.0968	22.6378	21.9731	21.0568	21.4537	21.1935	21.5454	22.4105	22.1637	21.219	21.2851	21.3064	21.46	22.3642	22.1979
O00567	22.4499	23.0587	23.0496	22.7252	22.903	22.0281	22.5941	22.9549	22.7148	22.6622	23.0014	22.2866	22.6492	22.3809	22.6128	22.7777	23.235	22.5858
O00571	19.8908	20.7235	21.0904	20.6391	22.0447	21.2558	19.6742	20.3986	20.6278	21.4868	21.9091	21.5374	20.2663	20.5721	20.4316	20.877	22.0439	21.4551
O00584	20.2327	18.8362	19.3331	19.3962	18.9058	18.0636	18.5507	18.7373	18.8909	19.5744	19.0173	19.9608	19.26	19.0612	19.2797	19.443	19.1538	18.5239
O00602	20.2006	18.8197	18.7551	18.0619	17.6109	16.0008	18.7251	19.0847	18.6459	18.5824	17.9269	16.4739	18.0444	19.919	19.1517	17.8559	17.3765	17.031
O00625	4.4458	4.544	4.46105	4.62198	4.59472	4.61959	4.53502	4.50325	4.50477	4.53593	4.63343	4.58699	3.08784	3.86719	4.30082	4.21376	5.09482	6.74149
O00629	18.6107	17.7903	17.9912	16.8247	18.6934	18.1009	17.5808	17.6216	17.6908	18.1054	18.6271	18.3711	17.624	17.8963	17.859	17.972	18.4641	18.1618
O00635	18.9642	18.9027	19.1266	18.393	18.5588	18.9202	18.9139	18.783	18.8092	18.9565	18.6162	18.7853	18.6658	18.8353	18.8241	18.7674	18.6592	19.1088
O00743	22.5836	21.8922	21.7938	20.3522	22.2312	23.2902	21.7946	22.0038	21.9326	21.9402	21.9288	22.5432	22.0182	21.8529	21.903	21.9543	22.0277	22.373
O00750	10.5315	10.5223	10.458	10.5965	10.5146	10.4693	10.8512	10.6308	10.6052	10.5652	10.3088	10.1395	10.4565	10.4317	10.3094	10.5366	10.5861	10.7842
O00754	19.0965	19.5347	19.5253	19.3007	19.1467	19.5276	18.6055	19.2191	19.3054	19.6736	19.5277	19.7884	19.057	19.4975	19.6511	19.5895	19.2398	19.0806
O00757	6.54964	6.69424	6.57209	6.80909	6.76893	6.80555	6.67699	6.63018	6.63241	6.67828	6.82186	6.75341	7.19023	7.062	7.23399	7.07953	6.44682	5.16604
O00762-4	17.4097	17.2683	6.47047	16.4208	6.47635	16.5269	12.3823	12.7612	12.7002	13.0813	13.3394	16.2942	12.6112	13.0947	12.9324	12.6184	13.0785	16.2481
O00764	20.5672	20.987	21.3873	21.5401	21.3471	20.744	20.7193	20.9971	21.1097	21.5986	21.2463	20.8996	20.6818	21.2568	21.2402	21.4252	21.0656	20.894
O14497	21.6141	21.4923	21.8342	21.1072	21.4603	22.448	21.4678	21.5523	21.6262	21.691	21.6025	22.0155	21.358	21.7462	21.6041	21.635	21.6426	21.9572
O14519-2	18.0236	18.3286	18.43	17.7563	18.9758	18.8788	17.9977	18.2482	18.2115	18.3539	18.6382	18.9413	18.0818	18.2651	18.33	18.1346	18.5965	18.9817
O14521-2	18.8316	17.7422	18.3687	17.3369	17.4263	17.9405	18.3139	17.723	17.7953	18.0677	18.0246	17.7117	18.3935	18.0764	17.5795	18.0975	18.1002	17.3792
O14523	17.7576	17.5397	17.578	16.8451	17.0614	16.7624	16.9126	17.382	17.4051	17.2822	17.0566	17.489	16.9494	17.3444	17.3036	17.2529	17.5209	17.1574
O14524	18.987	17.35	18.0875	17.2591	17.5821	18.5597	18.2139	17.9851	18.3444	17.9158	17.6159	17.7546	17.5542	17.9391	18.0191	18.2334	18.1157	17.9364
O14526-2	18.6851	18.9371	19.153	18.7155	18.7748	18.4345	18.4633	18.769	18.8337	18.9362	18.9346	18.7573	18.8556	18.8017	18.6922	18.6779	18.786	18.892
O14530-2	6.01219	6.14495	6.0328	6.25039	6.21352	6.24714	6.13034	6.08738	6.08942	6.13154	6.26336	6.20053	5.92826	5.76406	5.83183	6.07784	6.84927	6.46564
O14531	10.492	10.4699	10.413	10.5379	10.4553	10.4046	10.6093	10.1838	10.2247	10.1837	10.4196	11.1403	10.4963	10.4578	9.88125	10.1005	10.8346	10.9999
O14545	19.4357	19.7519	20.1464	19.7448	20.5587	20.0263	19.3884	19.5525	19.5642	19.9793	20.4692	20.6983	19.3303	19.8875	19.5868	19.5933	20.5491	20.7039
O14548	12.9415	12.9339	12.8529	13.0267	12.9263	12.8722	13.5924	13.0177	13.0323	12.368	12.6447	12.9038	13.0866	12.8921	12.9862	12.9911	12.7279	12.8771
O14561	15.403	16.1206	16.3396	16.1229	16.4498	16.1817	16.2794	15.1452	14.2037	16.6458	16.6978	17.6165	16.0001	15.8062	15.8987	15.9899	16.3371	16.5554
O14562	20.0691	19.9453	20.2312	19.9375	20.5698	20.8921	19.9706	19.708	19.6978	20.4124	20.6631	21.1842	20.0023	20.1807	19.9582	19.9963	20.4093	21.079
O14578	5.70554	5.83155	5.72511	5.93163	5.89665	5.92857	5.81965	5.77888	5.78083	5.82082	5.94593	5.88633	5.40953	5.28728	5.31113	5.41555	5.74796	7.88133
O14579-3	19.582	19.9246	19.9867	19.4369	20.0276	19.8942	19.3116	19.6997	19.8338	20.0284	20.0425	19.9315	19.3544	19.879	19.747	19.7446	19.951	20.1692
O14602	20.2966	21.9223	22.2127	21.9531	22.5843	21.6017	21.2611	21.5318	21.5304	21.9251	22.2788	22.0398	21.3604	21.5777	21.4299	21.7611	22.2884	22.1749
O14617	20.3752	20.2582	20.3148	19.6954	19.9	20.7135	19.9624	20.2178	20.2254	20.2461	20.011	20.5892	20.0517	20.2966	20.1607	20.1333	20.2048	20.3998
O14618	18.7813	19.9052	20.1214	19.8372	19.7202	18.4413	19.7312	19.4774	19.5386	19.8558	19.4478	18.7537	19.7521	19.5776	19.5756	19.6471	19.3668	18.9052
O14626	18.1607	17.2976	17.9429	17.0809	18.553	19.3689	17.4258	17.6601	17.7363	17.7586	18.7249	19.0917	17.3086	17.4525	17.4651	18.0971	19.3882	18.6774
O14639-3	20.6781	21.7863	22.1052	21.8946	21.6069	19.7324	20.7719	21.4347	21.4753	22.0713	21.5062	20.5331	21.2855	21.4601	21.4775	21.7177	21.3573	20.5164
O14641	17.4629	17.898	18.4043	18.0217	17.8616	17.318	17.5501	17.7695	17.6651	17.9014	18.2759	17.7979	17.7352	17.7468	17.5814	17.702	18.1848	18.0271
O14646-2	19.8407	19.8321	19.958	19.1804	20.996	21.7659	19.7627	19.8434	19.7997	20.0389	20.7437	21.3823	19.8052	20.0217	19.9845	20.1075	20.724	20.9137
O14647	19.3472	19.4777	19.4522	18.5902	18.8728	19.6599	19.2482	19.3479	19.2097	19.0025	18.957	19.6301	19.1406	19.1697	19.1009	19.2523	19.2328	19.5061
O14653-3	16.8654	16.2777	16.6247	15.4781	16.5555	16.8352	17.1659	16.0442	16.3805	16.268	16.1989	16.5711	16.2151	16.8299	16.3062	16.3402	16.6881	16.2171
O14656	19.0765	16.8791	18.1655	6.39413	16.8155	17.375	15.8192	15.6513	15.8087	15.5388	15.5929	16.245	15.5453	15.7803	15.7442	15.7836	15.7678	15.9893
O14657	11.7275	11.7006	11.6381	11.7756	11.6832	11.6255	11.6645	11.34	11.4963	11.4419	12.1633	12.0371	11.61	11.6525	11.5458	11.4887	11.9305	11.9167
O14662-6	11.9616	11.9559	11.8803	12.0423	11.9496	11.9002	11.9877	11.9475	11.8587	11.6347	11.6317	12.6227	11.4856	11.5054	11.7114	12.8137	11.8397	12.3387
O14672	20.4795	19.3925	20.0205	18.787	19.2867	20.2543	19.9413	19.746	19.8846	19.4255	19.5036	19.7176	19.5989	20.0369	19.8321	19.5858	19.6033	19.5322
O14686	19.6479	19.8935	20.253	19.7744	19.9582	19.612	19.7427	19.7781	19.7641	20.0873	19.9991	19.762	19.6653	20.065	19.8603	19.8838	19.9224	19.7318
O14713-2	15.031	15.142	15.4185	15.0416	14.9921	14.2773	14.3597	15.1207	15.1861	15.5309	15.3274	14.3702	14.0468	15.287	15.3521	15.4391	15.3609	14.3919
O14727-5	17.9717	18.1462	18.3046	18.1099	17.7187	17.9874	18.2169	17.9276	17.9858	17.9953	17.7177	18.3861	17.8795	18.3781	18.1957	18.0593	17.7724	17.9338
O14730-2	11.8007	11.7493	11.6997	11.8137	11.719	11.6505	11.6463	11.2185	11.1946	11.6646	12.1233	12.5794	11.2889	11.2066	11.3631	11.3204	11.5471	13.7131
O14732-2	6.32583	6.46551	6.34752	6.57646	6.53767	6.57305	6.45061	6.4054	6.40756	6.45188	6.59058	6.52448	6.37955	6.81699	6.60408	6.22144	5.85691	6.93736
O14733	17.1245	16.5978	16.2505	15.6382	16.7422	16.5547	16.4218	16.4205	16.5025	16.4199	16.5976	16.5416	16.1563	16.5542	16.3262	16.3441	16.5933	16.9162
O14735	17.4814	18.9029	19.1823	18.9556	18.4004	18.0961	17.6456	18.8324	18.9875	18.702	18.5842	18.2644	17.6685	18.8168	18.7869	18.9056	18.6471	18.2015
O14737	20.5339	21.4918	21.9144	21.6581	22.3206	21.9569	21.0309	21.2628	21.3782	21.8429	22.2408	22.1182	21.0424	21.308	21.4584	21.6292	22.16	22.2867
O14744	19.7591	19.1962	19.6366	18.8473	19.7738	20.9722	18.6134	19.5469	19.6275	19.8266	20.2345	20.3363	19.1279	19.3908	19.3559	19.4663	20.3519	20.4849
O14745	23.0233	23.8683	24.0483	23.6948	23.4752	22.7521	23.0864	23.6489	23.5813	24.0451	23.5785	22.919	23.4835	23.4563	23.6093	23.7287	23.5081	23.0926
O14757	9.34799	10.2295	10.5829	9.38561	11.4237	12.0832	9.74757	10.0657	9.99952	10.2931	11.1842	11.7546	10.2951	10.9651	10.7292	10.4197	10.333	10.2749
O14772	11.4377	11.4198	11.3543	11.4968	11.4073	11.3547	11.6252	11.6106	11.6134	11.2025	11.1523	11.2716	11.7803	11.3526	11.2857	11.5303	11.26	11.2773
O14773-2	19.2192	20.0839	20.1462	19.9736	19.7075	18.5045	18.9082	19.7795	19.1397	20.7783	19.977	19.0409	19.2634	20.0789	19.9373	19.7309	19.4524	19.1556
O14776-2	22.8903	23.2558	23.4527	23.0304	23.4403	22.9177	22.8876	22.9556	23.098	23.5217	23.3348	23.184	22.9394	22.9898	23.0333	23.2526	23.3438	23.4315
O14777	18.5766	17.4058	18.0922	17.4722	17.1079	22.0565	18.2087	17.7667	18.2232	18.1814	17.6348	20.6897	17.5018	19.2254	18.6617	18.6626	17.8045	18.7657
O14787-2	16.8831	16.9153	17.3682	16.6753	17.0457	17.841	17.0632	17.027	16.8852	16.7678	16.7436	18.2305	16.6955	16.9842	17.0604	17.1629	17.4955	17.3151
O14802	19.3217	19.0641	19.1323	18.6792	18.9221	19.715	18.8303	19.1169	19.1287	19.011	19.2943	19.4527	19.1399	18.9108	18.8169	18.9597	19.4416	19.5732
O14818	21.4193	21.6037	21.8684	21.4596	21.7509	21.7831	21.0594	21.3407	21.4482	21.8842	22.0462	22.0986	21.273	21.3767	21.463	21.5596	21.9313	22.2811
O14827	16.5431	16.6583	17.2324	16.9457	16.4973	17.0682	16.3107	17.0999	17.1649	17.1298	16.6919	16.5514	16.6807	17.0639	16.9628	17.0632	16.7831	16.3906
O14828	21.5404	21.1856	21.5685	20.9027	22.0658	22.9244	21.3533	21.4035	21.5115	21.2756	22.0878	22.5557	21.1004	21.4933	21.4955	21.4114	22.2966	22.3748
O14841	10.3753	10.3396	10.2908	10.4005	10.3179	10.2618	10.2954	10.1914	10.2292	10.3637	10.6108	10.297	10.3701	10.2757	10.2076	10.1805	10.1879	10.7684
O14867	16.3232	16.6438	16.9366	16.6006	16.4131	15.5106	16.0238	16.4251	16.378	17.0911	16.5573	15.9404	16.1968	17.0525	16.524	16.3784	16.4095	15.8422
O14874-2	18.3376	16.8992	17.0224	16.2911	16.9302	18.565	17.3756	16.8572	16.8357	16.9527	17.2197	18.7885	17.0714	17.5817	17.2171	17.0032	17.0819	18.033
O14879	18.3004	18.1604	18.7674	18.0701	19.7624	19.3786	18.7333	18.0108	18.0174	18.6049	18.7319	20.3213	17.7903	18.3503	18.2946	18.0451	20.2296	19.6958
O14880	20.0848	19.2277	19.7888	19.0033	18.7177	19	19.6806	19.7756	19.867	19.153	18.8995	18.4501	19.4514	19.7489	19.5911	19.5719	19.0658	18.3794
O14893-3	16.816	16.8951	16.9679	16.262	17.4643	18.2049	16.9093	16.5962	17.0737	16.8388	16.9399	18.2435	16.6271	17.0478	16.7487	17.0945	17.341	17.7319
O14907	14.4189	15.4774	15.6189	14.9682	15.2244	15.9288	15.1451	15.0972	15.0226	15.4091	15.0463	15.9129	15.0425	15.2687	15.3979	15.329	14.954	15.6455
O14908	16.0527	17.4298	17.8575	17.5826	17.9021	17.4222	16.9384	16.9642	17.0004	17.0898	17.7966	18.4451	16.9937	17.199	17.1779	17.2599	17.6039	18.021
O14920	18.8852	18.7889	19.1509	18.4946	18.3098	19.2646	18.9211	18.9955	19.093	18.6498	18.2968	18.939	18.6546	19.1239	18.8648	18.747	18.5476	18.9476
O14925	15.3764	15.2542	15.0783	14.8782	16.1311	16.9027	15.2721	15.252	15.248	15.0859	15.9915	16.7673	15.0605	15.4121	15.0959	15.3438	16.4173	16.2773
O14929	18.1249	8.10658	18.111	18.2313	8.09571	21.3721	14.7096	15.1768	15.2105	15.2477	15.4428	16.3043	14.876	15.112	15.0044	14.9961	15.5067	16.4532
O14933	19.2686	18.8796	19.0821	18.2827	20.207	20.5809	19.0667	18.7994	19.0244	19.07	19.8901	20.4439	18.6135	19.24	19.2176	19.1815	19.9657	20.0483
O14936-3	11.37	11.3427	11.2828	11.4147	11.3251	11.2686	11.25	11.2442	11.1519	11.5152	11.5302	11.3112	11.2691	11.1113	11.1157	11.2647	11.6859	11.5639
O14949	21.5251	20.9735	21.4577	20.5336	20.9065	21.913	21.3355	21.1836	21.3935	20.8809	20.9789	21.5354	21.2971	21.5093	21.2139	21.0932	20.9737	21.2036
P19105	23.3354	23.7697	24.0496	23.7501	23.7611	22.7299	23.175	23.6295	23.6329	24.3247	23.7359	22.8926	23.2351	23.8311	23.7996	23.8842	23.5719	23.0639
O14964	20.7622	20.4539	20.7165	20.2811	20.6555	20.4306	20.2256	20.3256	20.4295	20.8117	20.7595	20.7394	20.304	20.5393	20.5103	20.5124	20.609	20.8088
O14965	9.96369	9.94381	9.88911	10.0088	9.93056	9.88286	9.32828	9.25831	9.36467	9.76722	9.46828	12.3982	9.15056	9.67205	9.50004	9.55463	9.63743	12.0761
O14966	18.493	17.8273	18.2352	17.3553	17.531	18.9529	17.9459	18.0927	18.2128	17.8343	17.6771	18.6273	17.7125	18.4647	18.1843	17.9986	17.7994	18.2021
O14972	12.1373	12.1111	12.0456	12.1894	12.0939	12.035	11.9366	12.3324	12.1507	12.0987	12.0232	12.0726	12.1384	12.0847	12.1442	12.1012	12.0645	12.0846
O14975-2	17.1775	15.4104	16.3641	15.1483	15.7126	17.8385	15.8537	15.7377	15.8359	15.7628	16.0483	18.3965	15.408	15.8027	15.7264	15.8006	16.4629	18.4127
O14976	20.5331	20.3135	20.5078	19.9692	20.223	20.2859	20.1135	20.2374	20.2816	20.291	20.2827	20.6168	20.081	20.3418	20.2761	20.2612	20.4503	20.4085
O14979	10.1848	11.5909	12.3094	11.626	11.9973	11.5122	11.3717	11.3817	11.4374	11.534	11.6522	11.8451	11.2964	11.1726	11.3323	11.3592	11.7221	12.3701
O14979-3	21.5003	22.6916	22.7637	22.5907	23.686	22.302	21.8422	22.5381	22.3531	22.9399	23.5012	22.3612	22.2447	22.444	22.3279	22.554	23.2607	22.7213
O14980	22.4785	21.4488	22.0846	21.1683	21.5855	23.085	21.8466	21.9091	21.9575	21.597	21.7609	22.7764	21.609	21.8698	21.7334	21.8579	22.2001	22.5609
O14981	17.8468	18.1352	18.5035	18.2651	19.0679	19.406	18.1207	18.4296	18.5211	18.5652	18.5965	18.9975	18.1093	18.2513	18.355	18.4323	19.0272	19.0559
O15014	19.531	19.8953	20.2714	19.9036	19.9638	20.0297	19.6597	19.6924	19.6852	20.1793	19.959	20.4115	19.6588	19.8933	19.8421	19.9339	19.8682	20.3927
O15015	10.2993	10.2628	10.215	10.3227	10.2406	10.1844	10.8793	10.1923	10.2858	10.0596	10.1364	9.9781	10.4194	10.012	10.4742	10.3266	10.1757	10.1263
O15020-2	18.8481	18.2509	18.5079	18.0744	17.4522	17.5244	18.4759	18.8718	18.4082	17.3978	18.3915	17.1178	17.5823	18.5776	18.2461	18.8858	18.1534	17.2016
O15021-2	18.871	18.7836	19.1216	18.9041	18.2067	18.3086	18.6001	18.6865	18.8666	19.2949	18.3379	18.4057	18.5754	18.8176	18.7496	18.9908	18.318	18.7385
O15027	20.3768	20.8052	21.1784	20.7418	21.2226	20.9372	20.228	20.7481	20.8419	21.2295	21.238	20.9725	20.4109	20.978	20.8947	20.9494	21.0066	21.0135
O15031	6.33379	6.47365	6.35551	6.58473	6.54589	6.58131	6.45821	6.41295	6.4151	6.45948	6.59834	6.53215	6.32035	6.85823	6.72397	6.26419	6.17153	6.52017
O15037	18.0429	17.1717	17.2944	16.5428	17.0734	16.9645	17.0919	16.9454	16.7522	17.534	17.1697	17.5763	16.8783	17.3246	17.0607	17.2281	17.3667	17.1902
O15042-2	22.8534	22.2331	22.6281	22.0194	22.4227	22.9574	22.2067	22.3741	22.3334	22.5154	22.744	22.9353	22.2538	22.3451	22.3228	22.4607	22.7671	22.9525
O15047	18.6997	19.4548	19.482	19.1619	19.3491	18.5801	19.1363	19.0421	19.1652	19.4015	19.3086	18.672	19.1737	19.1694	19.0539	19.169	19.228	18.9449
O15050	20.8658	19.631	19.7164	18.7502	18.4844	18.5667	19.9744	19.7931	19.7747	19.1585	18.4485	18.8567	19.5012	19.5058	19.4816	19.5644	19.0667	18.8794
O15054	16.473	16.1639	17.227	16.43	17.8214	16.1655	16.2683	16.0841	16.2853	17.9335	17.3929	16.3024	15.7323	16.304	16.4107	18.1092	17.6616	16.0315
O15056	17.3527	18.6031	19.2022	18.7988	18.3551	17.5846	17.4003	18.4378	18.4562	18.8759	18.4771	18.241	18.1721	18.2765	18.2504	18.4625	18.3776	18.3807
O15061-2	4.74486	4.84963	4.76113	4.93285	4.90375	4.93029	4.83836	4.80445	4.80607	4.83931	4.94335	4.89377	5.41126	4.29034	4.62331	4.97049	4.99679	4.86128
O15066	17.9447	18.37	18.5554	18.0925	19.2686	18.7304	17.641	18.0927	17.9495	18.4112	19.589	19.2657	18.1003	18.2671	18.148	18.1423	19.3425	18.9562
O15067	21.2097	21.6929	21.8731	21.3928	22.3857	22.5612	21.4114	21.585	21.5852	21.7133	22.3442	22.4742	21.1212	21.697	21.6627	21.6777	22.4897	22.4609
O15068-5	10.0242	10.0261	9.95911	10.1015	10.0243	9.98576	10.1697	10.2248	10.1136	10.0708	9.94495	9.60425	10.4228	9.75543	9.85892	10.1482	10.2793	9.67982
O15078-2	10.0588	9.84917	10.2091	9.43565	10.1421	9.85574	9.93547	9.68019	9.69439	9.88306	10.2475	10.0997	9.68054	10.3513	10.1148	9.8413	9.78105	9.7456
O15084	16.7814	13.9269	14.4262	14.6529	14.7264	16.5786	14.7919	15.1457	15.0764	15.2224	15.3606	15.5069	14.8107	15.2485	14.8006	14.8681	15.0131	16.3097
O15085	19.6139	19.5678	19.8223	18.9053	18.9989	17.0149	19.3261	19.368	19.2529	19.3822	18.7246	17.8637	19.0385	19.1946	19.028	18.9031	18.5394	19.2264
O15091	15.5766	15.3838	15.9483	16.3915	15.635	17.2106	15.5633	15.6637	15.7813	16.2243	15.9988	16.9184	15.3094	15.7985	15.6298	15.7705	16.271	17.3622
O15111	12.5376	12.5187	12.4465	12.6033	12.5053	12.4479	12.4267	12.6033	12.5402	12.5207	12.3747	12.5948	12.6183	12.1906	12.3147	12.444	12.697	12.8124
O15116	8.0884	12.2914	12.2197	12.5059	12.7326	12.455	11.5585	11.563	11.6164	11.7134	11.8416	12.0182	11.4983	11.3969	11.3673	11.8772	11.9473	12.285
O15117-2	22.1381	22.9881	23.3766	23.1339	22.5921	20.7976	22.446	22.815	22.8092	23.3941	22.5394	21.0218	22.662	22.7512	22.6239	22.8472	22.5262	21.6344
O15118	17.9975	16.9257	17.4145	16.7894	17.0617	18.2055	17.4067	17.4514	17.4609	17.2618	17.1367	17.6771	17.235	17.7295	17.5009	17.2706	17.2309	17.3949
O15126	19.3148	18.6027	19.0222	18.2024	18.3038	19.7515	18.8751	18.8948	19.0189	18.6657	18.3513	19.3893	18.5542	19.2132	18.9222	18.7399	18.535	19.204
O15127	20.4766	20.2059	20.3025	19.8062	19.6133	20.2795	20.0977	20.3929	20.4208	20.19	19.8287	19.7569	20.0645	20.423	20.3688	20.2179	19.8202	19.7801
O15143	24.1826	23.116	23.3952	22.871	22.8771	22.9399	23.2372	23.1149	23.3041	23.3969	22.871	23.4426	23.5494	23.327	23.2484	23.3104	23.0592	22.862
O15144	23.8081	23.1988	23.5156	22.5124	23.0865	23.1781	23.305	23.0895	23.1221	23.3522	23.1097	23.3099	23.4039	23.3877	23.2653	23.2749	23.0406	22.9029
O15145	22.4767	23.0265	23.2197	22.6091	22.8682	22.5945	22.1607	22.7644	22.6516	23.3448	23.0864	22.7784	22.9401	22.788	22.9223	22.9297	22.7032	22.5137
O15151	5.52083	5.64273	5.53976	5.73955	5.70569	5.73656	5.62864	5.58919	5.59107	5.62974	5.75077	5.69308	5.56139	6.19462	5.736	5.78026	5.35636	5.23352
O15156	18.3757	18.6612	18.6357	17.9853	18.4464	18.982	18.45	18.4114	18.4402	18.1794	18.5343	19.0653	18.1231	18.7667	18.5127	18.3707	18.4058	18.8917
O15160-2	18.0305	17.9894	18.3505	17.8843	19.2667	18.4552	18.0365	18.0762	17.7208	18.284	19.2204	18.6363	17.9726	17.8593	17.9536	18.1436	19.1904	18.8588
O15164-2	17.977	18.3527	18.5513	18.1873	18.342	18.5707	18.0857	18.2644	18.2677	18.4698	18.3589	18.5346	18.1242	18.3916	18.2118	18.1557	18.221	18.8783
O15173	19.6941	19.8028	19.6378	18.8302	18.8722	19.0148	19.3324	19.4643	19.5541	19.2431	18.9984	19.2507	19.0601	19.5656	19.4251	19.4306	19.1151	19.2452
O15182	18.6523	19.2297	19.3806	18.8898	19.5292	19.2202	18.4517	19.1138	18.9111	19.2026	19.5627	19.6535	18.7523	18.8137	18.9282	19.0591	19.591	19.7689
O15211	16.7349	16.5081	16.722	16.2308	16.2066	15.8019	15.6073	16.6194	16.1246	16.9601	17.03	15.856	16.3743	16.5478	16.5541	16.3933	16.4372	15.8873
O15212	19.5955	21.1099	21.3829	21.1222	21.9279	21.3036	20.1309	20.8686	20.9272	21.3887	21.7098	21.4182	20.6166	20.6989	20.9265	20.8957	21.5968	21.7341
O15213	19.0007	19.5878	19.4985	18.8443	20.2179	18.9629	18.9222	19.1838	19.1132	19.0845	20.1235	19.6705	19.0488	19.3753	19.221	19.2432	20.0815	19.1338
O15226-2	20.022	20.553	20.6488	19.934	21.4982	21.5191	20.053	20.2289	20.2918	20.5414	21.3116	21.7384	19.9	20.5913	20.4519	20.4913	21.3512	21.3711
O15228-2	17.5365	16.8551	17.5705	16.6953	17.3634	18.9313	17.1387	17.3327	17.3717	17.2528	17.3472	18.5098	17.0361	17.3161	17.1602	17.2316	17.6298	18.5649
O15231-5	15.9153	16.7945	17.199	16.6161	16.6877	16.3389	16.4602	16.5718	16.6705	17.3311	16.5909	15.9245	16.4081	17.4471	17.3481	16.6649	16.2267	15.4253
O15234	19.4653	19.6303	20.0863	19.8498	20.6016	19.694	19.3586	19.4761	19.5154	20.196	20.5101	20.2605	19.2709	19.9162	19.8233	19.7765	20.3266	20.1912
O15235	19.4965	19.7513	19.7801	19.1506	20.2447	19.8238	19.2984	19.774	19.7024	19.8536	20.1427	19.4795	19.2432	19.8118	19.6137	19.676	19.869	20.0298
O15243	4.95847	5.06795	4.97547	5.15491	5.1245	5.15222	5.05528	5.01985	5.02153	5.05627	5.16497	5.11315	4.73598	5.50163	5.45067	5.19022	4.9219	4.60621
O15247	5.70848	5.83453	5.72805	5.93464	5.89964	5.93156	5.82075	5.77996	5.7819	5.8219	5.94705	5.8874	5.86476	5.77522	5.76946	5.58024	6.01177	6.04134
O15254-2	11.1352	11.1065	11.0489	11.1763	11.0884	11.0323	10.9996	11.1608	11.0414	10.8519	10.7815	11.7469	11.0687	11.0459	10.8389	11.0155	10.8375	11.7841
O15258	20.5053	18.8467	19.6883	18.7356	19.0409	20.4383	20.168	19.5983	19.5853	19.1453	19.0539	19.7095	19.3609	19.7101	19.5019	19.3764	19.4145	19.86
O15260-2	17.1126	17.4406	17.9808	17.625	16.9812	18.7206	16.9545	17.7334	17.8643	17.7981	17.603	17.9093	17.2391	17.8294	17.7199	17.772	17.9217	17.3742
O15264	19.1931	18.7533	19.0542	18.5708	18.8195	18.5069	18.7037	18.7181	18.782	19.0828	18.8684	18.7351	18.8314	18.664	18.8122	19.0261	18.9498	18.6063
O15265	16.8178	16.7551	16.9335	16.5578	16.6436	16.201	16.9889	16.4577	16.6243	16.7588	16.6635	16.4109	16.4933	16.542	16.6518	16.6199	16.9357	16.6622
O15269	18.2294	17.7515	18.1318	17.464	18.0733	18.8659	17.4203	18.0626	18.2036	18.1284	18.1372	18.562	17.8638	18.0252	17.9851	17.8616	18.3258	18.4447
O15270	16.4054	16.5154	16.8953	16.0384	16.542	18.8464	16.9177	16.6717	16.8004	16.543	16.4925	17.8253	16.2572	16.9303	16.7996	16.5798	16.8369	17.8257
O15294	20.5441	19.6896	20.0552	19.2367	20.5055	20.8329	19.8685	19.8774	19.9446	19.9775	20.5827	20.6104	19.7366	19.8514	19.8081	19.9483	20.736	20.7683
O15297-2	5.40893	5.26349	5.30741	5.23721	5.18507	5.10113	5.23959	5.10226	5.03829	5.1367	5.3514	5.62407	5.26835	5.49082	5.41356	5.20312	5.09587	5.00946
O15305	20.0882	19.6892	19.9121	19.1498	20.2161	19.8699	19.2542	19.3189	19.5738	19.8885	20.3918	20.4793	19.579	19.777	19.7799	19.7575	20.1246	19.8774
O15321-2	11.6614	11.6371	11.5736	11.7127	11.621	11.5647	11.5742	11.6059	11.4565	10.9669	11.2821	12.8725	11.6674	11.1301	11.3193	11.3296	11.8409	12.4972
O15327	16.9733	16.9955	17.2534	16.8253	16.8798	17.5232	16.8495	17.047	17.1351	17.1005	17.2042	17.1147	16.6441	16.9874	17.0923	17.2145	17.4486	17.0601
O15347	12.9386	12.9214	12.8456	13.0098	12.9087	12.8505	12.6209	12.5503	12.5005	12.4918	12.6316	14.6572	12.6917	12.9427	12.8218	12.6456	12.2486	14.1015
O15355	21.2938	22.1914	22.5528	21.9178	22.6892	23.0031	21.5048	21.909	22.1297	22.3266	22.4878	23.2837	21.8192	22.0945	22.0531	22.0389	22.4208	23.2253
O15357	13.0672	13.0382	12.9681	13.1221	13.0192	12.9553	12.8645	13.0827	13.1763	13.1788	12.8324	13.037	13.0728	13.0254	13.0546	12.9482	12.7676	13.3054
O15371-2	20.7293	21.3515	21.3934	21.1298	21.8247	21.8779	20.8641	21.0625	20.9738	21.2178	22.0707	22.1124	21.1566	20.8379	21.0581	21.1997	22.1236	21.9468
O15372	22.2295	21.475	21.8288	20.7637	22.4937	22.3881	21.5041	21.4285	21.5208	21.7978	22.4147	22.5024	21.5061	21.7311	21.6544	21.7487	22.2273	22.2809
O15379	13.1017	13.1037	13.0164	13.202	13.1011	13.0505	13.156	13.2659	13.0469	12.8907	13.0774	13.1384	11.909	12.843	13.6947	13.8229	13.4485	12.8401
O15381	16.3482	16.7073	16.8295	16.3435	17.0652	17.5357	15.9652	16.4683	16.6684	16.9845	17.4041	17.3366	16.3102	16.6383	16.6873	16.6742	17.0237	17.4925
O15382	19.9435	19.9282	20.4568	20.0496	19.5456	19.4029	19.9212	19.5285	19.8888	20.1554	19.7922	20.0296	19.6685	19.6158	19.7891	20.0841	19.9013	20.2676
O15397	16.4755	16.3326	16.6707	16.7092	16.8617	17.853	16.6661	16.6669	16.8866	16.6465	16.9063	17.1392	16.4497	16.6755	16.6698	16.6097	17.2463	17.2519
O15400-2	17.8467	17.6634	18.3463	17.9958	17.5324	17.4208	17.4092	17.6157	17.5248	18.1543	17.9562	18.1283	17.4404	18.2037	18.1982	17.8512	17.6098	17.4633
O15417-2	14.469	15.3986	15.8509	15.4361	16.1166	15.5874	15.5254	15.0556	15.1897	15.7369	15.9562	15.4016	15.6573	15.5958	15.1618	15.0881	15.0763	16.2922
O15427	19.3159	17.2115	18.1656	16.8884	17.0607	20.5013	18.0895	17.6044	17.6724	17.6259	17.4995	20.6324	17.5182	18.6438	18.2839	17.7041	17.3903	19.5156
O15439-2	5.37618	5.49489	5.39462	5.58918	5.55621	5.58627	5.48163	5.44321	5.44504	5.48271	5.60057	5.54439	5.2967	5.46797	5.07708	5.31584	6.04614	5.79918
O15446	17.2217	17.6868	17.5305	17.5732	18.1965	18.1404	17.3867	17.3769	17.3169	17.5109	18.5454	18.2099	17.2373	17.5673	17.5311	17.591	18.2216	18.1979
O15498	18.8399	18.2143	18.7231	17.775	18.7134	19.3369	18.5092	18.449	18.4907	18.4592	18.6224	19.069	18.2963	18.6542	18.4576	18.4174	18.8097	18.9448
O15504	12.3647	12.3073	12.2573	12.373	12.2735	12.2002	12.048	12.0568	12.0793	12.3746	12.839	12.3746	12.1816	12.2117	12.1548	12.1446	12.4606	12.6206
O15511	22.318	21.8202	22.3663	21.326	21.8097	21.3329	22.1319	21.4408	21.8078	22.0395	21.7759	21.7627	22.2455	21.9574	21.8535	21.8627	21.6145	21.4186
O15514	17.6713	18.9984	19.3356	18.813	19.3431	18.5199	17.8555	18.926	18.2375	19.1336	19.5595	18.9637	18.3554	18.5828	18.5412	18.6383	19.4174	19.1663
O15523	21.5798	22.1743	22.5272	22.2042	23.6809	23.4444	21.9659	22.1106	22.2275	22.7229	23.3198	23.2631	22.0885	22.3384	22.3056	22.478	23.3524	23.0441
O15525	11.0525	11.0088	10.9599	11.071	10.9826	10.9203	10.5003	10.9138	10.7364	10.9211	12.1394	10.7819	10.8636	10.9542	10.9237	10.7497	11.7202	10.7838
O15530-3	18.0073	17.9065	18.143	17.4441	17.9336	18.2961	18.5098	17.7797	18.0725	17.967	17.7189	17.6885	18.05	17.7895	17.7275	17.8029	18.1879	18.1808
O15533-2	19.4053	18.7949	19.3218	18.287	18.9172	20.3232	18.9923	19.1164	19.0452	18.984	19.1441	19.765	18.8598	19.3169	19.1166	19.0565	19.3336	19.3405
O15534	1.99918	1.86564	11.7493	12.2439	1.79445	11.42	6.84922	6.73232	6.763	7.44014	6.6459	6.7131	6.79161	7.16269	7.03266	6.7978	6.70357	6.63185
O15541	20.6315	20.8159	21.0235	20.927	20.7587	19.9609	20.7473	20.5454	20.5745	21.1552	20.7126	20.3759	20.6511	20.7638	20.6866	20.8179	20.6533	20.5397
O15550	18.1767	17.386	17.8625	17.245	16.6756	17.9534	17.626	17.3132	17.35	17.8544	17.437	17.7105	17.3328	17.6214	17.577	17.5967	17.5673	17.5778
O15553	6.24549	6.38338	6.2669	6.49291	6.45461	6.48953	6.36745	6.32282	6.32495	6.3687	6.50562	6.44035	6.29018	6.93081	6.81196	6.41559	6.11854	5.73739
O43143	22.5243	22.3907	22.6923	22.1184	22.5217	23.2236	22.1484	22.4536	22.5116	22.5418	22.7482	23.064	22.293	22.4183	22.396	22.5014	22.8966	22.9617
O43148	19.31	19.2025	19.5666	18.8109	19.7084	19.9825	18.8012	19.026	18.88	19.7871	19.9367	20.1381	19.2328	19.2258	19.3115	19.4112	19.6661	19.7157
O43149	20.8397	19.8814	20.3608	19.8545	19.3986	19.9051	20.2018	20.1825	20.2427	20.1221	19.6332	19.854	19.9795	20.2037	20.1162	20.121	19.9314	19.8703
O43156	16.7134	16.675	16.6331	16.3148	16.1392	16.649	16.5647	16.2528	16.156	16.497	16.4832	17.1626	15.9506	16.2799	16.2202	16.0628	16.7978	17.8093
O43159	18.6965	18.9316	19.0793	18.7169	19.2599	18.9684	18.6167	18.8691	18.8628	18.9701	19.0906	19.2404	18.4674	18.8408	18.7947	18.8722	19.0867	19.5897
O43164-2	16.0774	16.0968	16.4558	16.1122	16.751	16.6356	16.0612	15.9575	16.0808	16.5628	16.6525	16.8061	16.0683	16.6157	16.2021	16.2648	16.3773	16.5747
O43166-3	18.1042	18.498	18.8429	18.4861	18.5905	18.4148	18.2624	18.394	18.403	18.6369	18.5871	18.6486	18.2705	18.6616	18.5144	18.4346	18.3731	18.6754
O43167	5.63471	4.75202	5.27149	4.53988	4.7301	4.5742	4.76978	4.82685	4.88081	4.93224	4.90741	5.17075	4.6672	5.11264	4.95455	4.87546	4.91016	4.95054
O43169	20.5021	20.744	20.878	19.9982	20.4627	21.3767	21.2231	20.6503	20.7105	20.1994	20.11	21.0689	20.557	20.9288	20.8856	20.6313	20.283	20.6622
O43172-2	21.2234	20.8257	20.9842	20.3726	21.3512	21.2088	21.1096	20.6245	20.6922	21.1057	20.9895	21.436	20.914	20.9786	20.7936	20.7835	21.1162	21.359
O43175	19.3747	19.5037	19.805	19.248	20.2083	22.5723	19.7104	19.2895	19.4397	19.6719	20.3593	22.2423	19.5267	19.9411	19.7131	19.4527	19.63	22.4301
O43181	18.7488	19.4625	19.8425	19.4959	19.0946	18.1335	19.1897	19.5113	19.5797	19.233	18.9279	18.3443	18.7729	18.8976	18.7925	18.9735	19.4158	19.9671
O43189	15.563	14.7439	14.9135	14.6402	14.1349	12.6432	14.2256	14.4733	14.5818	14.7629	14.4276	14.143	14.3954	14.7766	14.6052	14.4779	14.3097	14.044
O43189-2	18.8063	19.2457	19.3852	18.9691	18.9813	17.7499	18.984	18.928	19.0965	19.3333	18.7585	18.0313	19.196	18.9816	18.9352	19.1955	18.8167	18.0201
O43237	18.8325	18.5771	19.0214	18.4809	18.9858	18.6331	18.7627	18.4714	18.6775	18.8922	18.8285	18.8911	18.453	18.7623	18.7187	18.8001	18.888	18.8907
O43242	22.2968	21.8098	22.2528	21.526	22.0753	23.2166	21.7097	21.9861	22.0778	21.9289	22.3864	23.0841	21.6858	21.8803	21.9571	22.0707	22.6005	22.9735
O43252	19.0425	18.8213	18.8392	18.6363	18.847	18.9969	18.3729	18.4499	18.5484	18.8015	18.7986	20.1902	18.2448	18.9611	18.8817	18.6437	18.7764	19.6387
O43255	5.23273	5.3483	5.25068	5.44008	5.40799	5.43727	5.33689	5.2995	5.30128	5.33795	5.4527	5.39803	4.91101	4.03621	4.02664	5.20743	6.75901	7.2429
O43264	19.4119	18.9684	19.0851	18.3742	18.8006	20.3881	19.0352	18.9528	19.0169	18.6988	18.9862	20.3321	18.6493	19.1129	18.9577	18.8689	19.2938	20.126
O43290	21.2492	21.8153	22.0755	21.7376	22.071	21.4909	21.2152	21.758	21.7067	22.0816	22.0628	21.6144	21.3475	21.6305	21.5966	21.7508	21.9958	22.1283
O43292-2	16.9451	15.4263	16.4911	14.7936	14.9365	17.3711	16.3999	15.9569	16.7364	16.0719	15.4378	15.3736	16.1102	16.0227	15.858	15.9757	16.158	15.8292
O43293	6.10517	6.23997	6.1261	6.34704	6.3096	6.34374	6.22497	6.18134	6.18341	6.22619	6.36004	6.29624	6.42189	6.25355	6.3817	6.4684	5.9955	5.95011
O43294-2	6.17058	6.30684	6.19174	6.41505	6.37722	6.41172	6.2918	6.24771	6.2498	6.29304	6.42832	6.36384	6.65963	6.41528	6.49668	6.14615	6.04337	6.11183
O43299	6.05618	6.1899	6.07694	6.29612	6.25898	6.29285	6.1752	6.13192	6.13398	6.17641	6.30919	6.24591	6.17267	5.85696	5.84756	6.30304	6.59981	6.40791
O43303-2	17.5321	16.4559	17.0744	16.3885	16.4271	17.2099	16.7052	17.1733	16.4052	16.8558	16.6869	17.2587	16.4754	16.9499	16.685	16.6907	16.7363	17.528
O43312-4	17.8218	16.8652	17.1682	17.1128	16.3242	15.7878	16.6094	16.8223	16.9374	17.3302	16.5438	16.8177	16.444	17.3525	17.2171	16.8273	16.4973	16.6955
O43314-2	19.7047	19.9202	19.939	19.6023	19.439	19.4491	19.5643	19.6532	19.669	19.681	19.5508	19.9254	19.4254	19.9686	19.832	19.6879	19.4926	19.6312
O43318-2	19.5137	19.4928	19.5011	18.9345	19.7552	20.2216	19.0658	19.4419	19.4798	19.6727	19.7649	19.9918	19.1873	19.4686	19.4767	19.5325	19.7324	20.013
O43324	19.8303	19.3634	19.7209	19.0864	19.9658	20.8432	19.4188	19.3722	19.5997	19.5735	20.0392	20.8011	19.5254	19.5746	19.4526	19.4821	20.1015	20.6605
O43353-2	12.0421	11.7628	11.6763	11.2408	11.8405	11.0947	11.4278	11.4466	11.5077	11.6066	11.7131	11.9372	11.611	11.6656	11.5373	11.6277	11.8745	11.3216
O43379	16.7863	17.2484	17.3852	16.9796	16.1104	15.1738	16.1019	16.74	17.0332	17.2918	16.5632	15.9456	16.0355	16.6722	16.6623	16.668	16.3393	17.3165
O43395	21.4887	22.2268	22.2986	21.4891	22.6048	21.9842	21.5673	21.7805	21.7029	21.8786	22.779	22.3755	21.7923	21.7005	21.6809	21.7807	22.6912	22.4591
O43396	19.4171	19.7505	19.9128	19.5097	20.8388	20.2971	19.2952	19.6117	19.6054	20.008	20.7713	20.4287	19.3829	19.9018	19.8546	19.8506	20.4507	20.2703
O43399	20.9166	21.0975	21.3951	20.6637	21.4397	20.8476	20.8349	20.8596	20.9468	21.4112	21.2304	21.0699	20.814	21.2344	21.094	20.9778	21.0621	21.1616
O43402	18.4544	18.1613	18.4706	17.6369	18.7074	19.1753	18.1271	18.0742	18.1701	18.2445	18.7467	19.2364	18.0253	18.3656	18.4072	18.279	18.4607	19.0452
O43422	16.3399	16.6466	17.0885	16.503	16.14	16.9068	16.936	16.6141	16.6605	16.6839	16.3703	16.3645	16.5747	16.4782	16.562	16.7031	16.7523	16.5671
O43426	19.0817	18.6826	18.9031	18.346	18.3111	18.1456	18.3032	18.5468	18.6783	18.9283	18.5878	18.4158	18.3739	18.666	18.6101	18.7087	18.5952	18.5013
O43427-2	17.8321	17.3156	17.5766	16.8281	17.3187	17.5909	17.3847	17.2756	17.3361	17.2555	17.6391	17.5654	17.5342	17.2576	17.3576	17.4313	17.4997	17.3748
O43432	18.076	17.3524	17.566	17.2029	18.0948	18.748	17.3125	17.3672	17.4679	17.6872	18.3245	18.8738	17.3209	17.6502	17.5375	17.3932	18.2077	18.9063
O43439-2	10.8378	10.7361	10.8669	10.0411	10.6784	11.0812	10.7747	10.7368	10.6353	10.7067	10.3754	11.0059	10.4608	11.1697	10.9198	10.6174	10.544	10.4981
O43447	19.5413	19.8496	19.9921	19.7272	20.2667	19.3939	19.5743	19.5679	19.7545	20.3095	19.982	19.5801	19.7635	19.4658	19.7754	19.9675	19.9165	19.8912
O43463	4.88604	4.99394	4.9028	5.07963	5.04967	5.077	4.98262	4.9477	4.94936	4.9836	5.09073	5.03968	4.68282	4.48293	4.54855	4.62621	5.78468	5.88847
O43464	16.7076	17.2792	17.5844	17.0966	17.3706	18.5293	17.2188	17.0016	17.2464	17.3142	17.2432	18.5416	16.7874	17.5673	17.3322	17.1201	17.0309	18.7155
O43488	21.3085	21.5921	21.7926	21.2098	21.3843	20.4283	21.2242	21.5227	21.2964	21.6021	21.2959	20.7685	21.2667	21.4525	21.5375	21.474	21.1844	20.7974
O43493-2	20.1116	20.1939	20.4413	19.7257	20.8871	19.8767	19.9368	20.244	20.1591	20.1547	20.9057	19.8319	19.7711	20.8487	20.4466	20.0281	20.4157	19.6936
O43504	19.5664	19.5094	19.2822	19.133	20.6321	19.7176	19.9669	19.224	19.0218	19.7241	19.884	20.0143	19.8204	19.7207	19.4681	19.0595	19.8784	19.8736
O43516	20.2214	21.789	22.3998	22.0576	21.5239	21.2966	21.2367	21.5034	21.5643	22.0916	21.4934	21.3957	21.1139	21.8607	21.7843	21.7622	21.4854	21.2854
O43521-6	16.2215	16.599	16.8019	16.019	16.4999	15.2144	16.1105	16.2083	16.5459	16.2431	16.3987	15.8376	16.0322	16.5532	16.2373	16.3539	16.2965	15.8742
O43561-2	12.2776	12.2401	12.1798	12.3143	12.2169	12.1525	11.2908	11.8373	11.7597	13.3854	12.4509	12.6414	11.9088	11.9112	12.1365	12.5372	12.4625	12.4111
O43566	17.7412	18.7371	18.6896	18.5956	18.3511	17.3203	18.0668	18.1784	18.2907	18.5435	18.2938	18.0508	18.2925	18.2581	18.4151	18.442	18.2618	17.7744
O43567	5.63082	5.47938	5.52512	5.45202	5.39773	5.31033	5.7183	5.5863	5.28069	5.87977	5.32476	5.0086	5.48627	5.71798	5.63751	5.41838	5.30671	5.21673
O43572	17.3799	17.6795	17.6188	17.3273	17.7994	17.9435	17.4673	17.5359	17.5795	17.7535	17.6983	17.7137	17.3755	17.7339	17.479	17.5836	17.7778	17.7941
O43583	19.6978	20.0095	20.3246	19.7972	20.1595	19.7596	18.8243	19.86	19.2279	20.1598	20.6733	20.9831	19.646	19.5982	19.8002	19.9723	20.0886	20.6407
O43586	20.5396	20.4994	20.5158	20.2846	20.2543	20.192	19.9125	20.586	20.0535	20.6038	20.5093	20.6129	20.0953	20.3578	20.6698	20.5196	20.2507	20.3812
O43592	17.1508	16.582	17.3488	16.2992	16.8641	18.2534	17.1067	16.9479	17.0154	16.9485	16.8522	17.6295	16.6958	16.9714	16.8747	16.9444	17.3095	17.6893
O43598	18.7762	21.6005	21.6625	21.0023	21.1856	20.6546	19.9919	21.2319	20.0801	21.3014	21.0328	21.2396	20.9583	20.0609	20.6844	20.9346	21.2755	21.0364
O43615	20.9535	21.0188	21.349	20.6549	21.7578	22.1784	20.8414	21.0109	21.0623	21.1821	21.6048	22.2076	20.7678	21.1355	20.9941	20.9917	21.6487	22.3664
O43617	19.1445	18.3919	18.6329	17.8932	18.6571	19.2493	18.1888	18.673	18.7182	18.8868	18.7772	18.7252	18.2835	18.6567	18.8396	18.6679	18.7073	18.7924
O43633	21.7962	21.9093	21.9854	21.0253	22.1829	21.2711	21.4087	21.6392	21.5877	21.8463	22.147	21.5337	21.3377	21.8328	21.7187	21.6404	21.7971	21.8294
O43639	16.7322	18.0044	18.0712	17.876	18.0742	17.5876	17.8642	17.4477	17.3341	17.9117	17.7082	18.0722	17.7681	17.6633	17.4512	17.6002	18.0128	17.8625
O43660	19.6562	21.0922	21.5168	21.0076	21.4044	20.797	20.6926	20.6368	20.7062	21.1315	21.0276	21.2717	20.8488	20.8854	20.8073	20.8521	21.1191	20.973
O43663-3	11.1287	11.0963	11.0407	11.1642	11.0761	11.0184	10.2742	11.3865	11.1289	11.5801	11.3421	10.8282	10.3411	10.8285	10.7261	10.6776	10.657	13.3191
O43665-3	21.4703	22.4333	22.9268	22.4982	22.5125	20.6846	22.455	22.0571	22.1946	22.4072	22.0708	21.3338	22.2863	22.0401	22.1499	22.4534	22.3387	21.274
O43670-2	16.5025	17.8983	18.6235	19.8001	18.6135	19.8932	17.4693	18.3612	18.3038	18.5212	19.1763	19.5196	17.6938	18.0281	18.1029	18.1714	18.7307	20.6491
O43674	19.2381	19.1635	19.6639	18.8276	18.9348	19.0941	19.0908	19.4381	19.5151	19.1053	18.9468	18.8266	18.879	19.2807	19.3406	19.4347	19.1614	18.822
O43676	17.5288	17.2268	17.5681	17.2746	17.0536	17.1874	17.2258	17.4277	17.4175	17.2196	17.3501	17.1976	17.5461	16.9064	16.937	17.6337	17.6096	17.2277
O43677	12.3508	12.306	12.2492	12.3774	12.2789	12.2111	12.9614	12.1852	12.557	12.0025	11.9688	12.1043	12.7742	12.1979	12.1862	12.2753	12.0349	12.3198
O43678	19.5208	20.5164	20.6854	20.0189	20.3665	19.2931	19.9271	20.2679	20.0791	20.2487	20.1498	19.7234	20.1455	20.2225	20.1355	20.1317	19.9758	19.8024
O43681	16.2083	16.7304	16.716	16.478	17.5424	17.2297	16.3951	16.5193	16.8626	16.8299	17.1676	17.1315	16.74	16.6562	16.7469	16.6447	16.9851	17.1378
O43684-2	21.4402	21.8451	21.933	21.11	22.2164	21.2947	21.0887	21.5119	21.3175	21.8188	22.1382	21.9498	21.3067	21.5934	21.5957	21.6579	21.9774	21.6976
O43704	19.5477	19.8052	20.3853	19.9941	19.781	18.5835	20.3426	19.8162	19.8823	20.317	19.7916	17.9558	20.2766	19.7801	19.9904	20.0975	19.6865	18.2803
O43707	24.2394	23.6134	23.5616	22.919	23.3384	23.4368	23.5174	23.3219	23.5106	23.7192	23.3724	23.6541	23.2998	23.8758	23.7355	23.5901	23.2802	23.2877
O43708-3	16.16	16.3636	16.5743	16.029	16.1788	17.1991	16.1465	16.3662	16.3242	16.4117	16.1554	17.095	16.0711	16.7732	16.5277	16.2519	16.2993	16.5586
O43709	18.3654	18.2066	18.3996	17.993	18.8652	18.1691	18.0627	18.3724	18.1497	18.1393	19.0323	18.2408	17.8653	18.2088	18.0755	18.1266	19.1955	18.5246
O43715	17.9992	19.2308	19.5721	19.2053	20.1619	18.9649	18.5749	19.0089	19.0434	19.4881	19.8916	19.1265	18.6726	19.1284	19.0663	19.2325	19.6395	19.4045
O43716	15.3816	16.1623	16.6018	16.0251	17.2216	17.103	16.0054	16.1565	15.9974	16.4236	17.0584	16.8551	16.2521	16.4809	16.2277	16.1868	16.6824	16.6636
O43719	22.7627	23.0035	23.3157	22.8774	22.9185	22.4485	22.9363	22.6865	22.6594	23.2552	22.8649	22.9156	22.6401	22.8225	22.798	23.019	22.9084	23.1333
O43747	19.7641	20.2285	20.529	20.1899	19.8404	20.5832	19.6549	20.2161	20.3483	20.31	20.0959	20.5081	19.8807	20.1645	20.1718	20.218	20.2328	20.4732
O43752	17.6274	18.1184	18.301	17.7496	18.5303	18.4248	17.704	17.9647	17.9166	18.1911	18.5463	18.4236	17.656	18.2526	18.1747	17.9745	18.5062	18.1738
O43759-2	6.02701	6.16008	6.04767	6.26577	6.22881	6.26251	6.14462	6.10156	6.1036	6.14582	6.27795	6.21496	6.02414	6.7028	6.37869	6.28339	5.97611	5.60069
O43760	19.8388	19.0341	19.0675	18.7115	18.7862	19.2544	19.2575	19.2062	19.196	18.6291	18.9675	19.4277	18.3569	19.3672	19.2923	19.2525	19.4069	18.9799
O43765	19.4828	20.0773	20.1864	19.9024	20.725	21.0331	19.6297	19.7619	19.7804	20.1526	20.7515	21.3246	19.7466	20.0135	19.9801	19.9468	20.4766	21.2392
O43768	19.8948	21.4123	22.007	22.3047	21.9116	21.2904	21.0358	21.1175	21.21	21.9044	21.5626	21.9875	21.0925	21.0128	21.2509	21.6228	21.6776	22.1921
O43772	20.5553	20.027	20.432	20.0213	19.5348	19.9815	20.1821	20.5245	20.5366	19.9177	19.6949	19.6984	20.2944	20.3572	20.1554	20.2335	19.8947	19.6159
O43776	21.9443	21.5759	21.7647	21.2746	22.1082	22.5076	21.3558	21.6758	21.8045	22.0445	22.0878	22.2032	21.2941	22.0672	21.9617	21.8758	21.9866	21.958
O43795-2	12.2399	12.1957	12.1394	12.2666	12.169	12.1019	11.6676	11.6198	11.5625	11.6655	12.3232	14.2476	11.091	11.6758	11.6523	11.6645	12.5571	14.4577
O43805	19.1859	19.7837	20.1608	19.7186	21.3521	20.4231	19.296	19.7778	19.8154	20.1247	21.2712	20.3392	19.5079	20.0113	19.9105	19.9024	20.8371	20.4508
O43809	19.7559	19.0834	19.2481	18.5406	19.4128	19.5854	19.2053	18.9943	19.2273	19.3367	19.0577	19.797	19.4898	18.9684	19.1157	19.1482	19.2482	19.648
O43813	19.5426	19.961	20.6082	20.2091	19.7918	18.9774	19.2636	20.032	20.2505	20.4763	19.9157	19.1506	19.7882	19.9097	19.9966	20.0656	19.7366	19.6059
O43815	21.2672	21.4297	21.5234	20.8534	21.2274	20.4952	21.0216	21.2077	21.1474	21.5599	21.1325	20.7208	21.0385	21.3362	21.178	21.2063	21.0351	20.9949
O43818	20.3521	21.0123	21.2864	20.7362	22.5958	21.7617	20.6862	20.8431	20.825	21.0297	22.3447	22.0109	20.716	20.7918	20.8052	20.9621	22.5435	21.9328
O43819	18.0209	17.9753	18.1474	17.7175	18.207	18.3448	17.6973	17.9952	18.0282	18.1441	18.3359	18.2104	17.4269	18.1007	18.0347	18.0285	18.4013	18.4074
O43822-2	16.1736	15.7542	15.7875	13.8883	13.9666	15.0998	15.0766	15.1236	15.1893	15.2728	15.2507	14.744	14.975	15.282	15.24	15.1467	15.0976	14.9114
O43823	20.0025	19.9001	20.2499	19.8854	20.4966	20.1982	19.6842	19.8483	19.8582	20.4824	20.5474	20.3084	20.1426	19.6735	20.0429	20.0411	20.4586	20.3784
O43824	17.0934	17.6294	17.8045	16.5321	17.5635	17.7966	17.413	17.3183	17.4118	17.4231	17.5928	17.2627	17.4558	17.2714	17.0488	17.1587	17.7588	17.7428
O43829	18.2834	19.3013	19.347	19.008	18.8558	18.5152	18.8462	19.1214	19.2852	18.9067	18.634	18.5175	18.9971	19.0712	18.9498	19.0077	18.8805	18.423
O43837	19.3882	19.9843	19.9438	19.5749	20.0068	20.8599	19.2744	19.8851	19.8661	20.0321	20.1359	20.5682	19.4492	19.7298	19.7631	19.761	19.9671	21.0995
O43847	19.7068	19.0779	19.5168	18.7889	20.0384	21.512	19.239	19.27	19.3977	19.3618	20.1128	21.2551	19.1931	19.5862	19.5015	19.2914	20.1636	20.8773
O43852	19.0079	19.0416	19.3144	19.0584	19.619	19.815	18.8652	18.8767	19.0172	19.4873	19.6234	19.9801	18.6273	19.2238	19.1408	19.1301	19.6524	20.0635
O43865	22.1923	21.294	21.6038	20.079	20.9135	21.906	21.3461	21.2717	21.3758	21.3815	21.0843	21.5216	21.2971	21.4663	21.3825	21.3108	21.1708	21.3338
O43896	11.9296	11.922	11.8476	12.0072	11.9147	11.8645	11.362	11.6959	11.5491	12.0926	12.2477	12.5276	11.6308	11.6459	11.7259	11.8407	12.144	12.4952
O43900	4.14911	4.03754	4.07123	4.01739	3.97739	3.913	4.67796	3.68271	4.10177	4.27444	3.70656	3.72205	4.04152	4.21218	4.15291	3.99148	3.90921	3.84292
O43913	12.0146	11.9856	11.9224	12.0618	11.967	11.9073	12.0802	12.2305	12.1601	11.4308	11.7028	12.256	11.8614	11.5596	11.755	12.1261	12.2527	12.3262
O43914-3	5.955	6.08647	5.9754	6.1909	6.15438	6.18767	6.07082	6.02826	6.03029	6.072	6.20254	6.1403	5.80253	6.82273	6.87834	6.31429	5.72591	4.96036
O43920	20.0701	20.0744	19.917	19.5154	19.6996	19.2632	19.7804	19.7521	19.863	20.1519	19.749	19.2386	19.7619	19.8991	19.9535	19.9901	19.6501	19.2758
O43924	10.3438	10.3144	10.2624	10.3779	10.296	10.2427	10.0257	10.3173	9.74206	10.5739	10.504	10.6663	10.4453	10.4666	10.054	10.2463	10.1289	10.4869
O43929	16.334	16.6049	16.7569	16.9525	16.4056	17.5731	16.7672	16.721	16.5196	16.5606	16.7142	17.3492	16.7458	16.4474	16.3994	16.6696	16.9458	17.4389
O43933-2	16.3501	15.8985	15.8353	15.6295	16.1155	16.988	15.3727	16.0496	16.145	16.0417	16.3845	16.8167	15.6145	16.6883	16.6034	15.8381	16.0129	16.0126
O60216	19.4385	20.4648	20.637	20.1925	20.1379	19.8822	19.804	20.1252	20.1411	20.4838	20.192	20.0046	19.9159	19.9513	20.038	20.3246	20.2438	20.2997
O60220	18.9483	18.9675	19.6981	18.7997	19.8453	18.8471	18.7378	18.9728	19.005	19.5535	19.6717	19.157	18.8505	19.1397	19.1327	19.4161	19.391	19.1625
O60231	20.4592	20.6665	20.7859	19.9215	21.0451	21.4597	20.1533	20.366	20.3312	20.7513	21.2174	21.5094	20.3654	20.5654	20.5402	20.5746	21.0465	21.2337
O60232	17.7052	18.2297	18.5659	17.8491	20.576	19.9072	17.6972	18.1583	18.1708	18.4309	20.4457	19.9261	17.7141	18.4852	18.2552	18.1585	20.2396	19.967
O60234	21.2694	22.3587	22.5946	22.2543	21.8469	21.1051	21.7299	21.9144	21.9002	22.5499	21.8753	21.4544	21.8739	21.6398	22.2057	22.3506	21.8465	21.5328
O60239-2	14.1251	13.6404	14.2006	14.2	14.1978	14.0094	12.5014	14.4284	14.3361	15.1	14.1018	13.9047	13.3946	14.1693	14.0935	14.2569	14.2144	14.2313
O60244	18.4709	16.4021	17.2814	15.6466	16.3939	18.6415	17.336	16.8114	17.0451	16.9424	16.899	17.796	17.0253	17.1253	17.0852	17.1621	17.1357	17.2554
O60256	21.4236	21.2999	21.5809	20.9657	21.1515	21.23	21.0423	21.3233	21.4894	21.4113	21.1202	21.2612	21.2403	21.1866	21.35	21.4177	21.2535	21.2032
O60264	22.7959	22.651	22.8088	21.9524	22.5819	23.3257	22.57	22.4886	22.481	22.1737	22.9512	23.442	22.4556	22.4919	22.5455	22.7054	23.0254	22.8829
O60268-3	11.9883	11.7019	11.9074	11.3404	11.6423	10.35	11.3206	11.3296	11.3846	11.4806	11.5996	11.7884	11.5961	11.8056	11.7989	11.4666	11.4825	10.7464
O60271	20.9579	20.6123	20.914	20.2355	20.9338	21.4801	20.4855	20.4354	20.4612	21.1461	21.0509	21.5441	20.3173	20.7656	20.7212	20.9314	21.017	21.3535
O60281	15.0436	16.7042	16.7157	16.236	16.2208	17.964	16.4894	16.4909	16.3498	16.4685	16.4493	16.6499	16.6908	16.6352	16.6006	16.4053	16.2983	16.2769
O60282	17.4968	17.5211	17.5572	16.8901	17.2445	18.1856	16.9843	17.3591	17.4377	17.6977	17.4902	17.9233	16.6982	17.9876	17.1564	17.3898	17.1246	18.5123
O60287	18.7636	18.9264	19.1648	18.532	19.1627	20.0681	18.6846	18.8349	18.8554	18.7439	19.4095	20.0802	18.6421	19.0909	18.8404	19.0424	19.6022	19.3848
O60292	5.77695	5.67035	6.30149	5.21903	5.80774	5.93539	5.61316	5.68033	5.74384	5.80437	5.77513	6.08506	5.4936	6.01789	5.83181	5.73871	5.77954	5.82706
O60293-2	17.3383	17.7098	18.1092	17.3307	17.7401	18.1482	17.0749	17.5297	17.589	17.9606	17.9464	18.2689	17.241	17.6052	17.5399	17.684	17.8715	18.4323
O60294	5.50754	5.62915	5.52642	5.72574	5.69197	5.72277	5.61574	5.57639	5.57826	5.61685	5.7376	5.68004	4.83974	5.17756	5.29325	5.60227	6.71977	6.18166
O60306	20.9333	20.4174	20.6465	20.1082	20.3038	20.9399	20.3553	20.5062	20.5013	20.5091	20.6116	20.8602	20.253	20.4688	20.4354	20.5111	20.9185	20.7501
O60307	19.2124	18.7715	18.9463	18.4152	18.1587	17.711	18.9051	18.7497	18.8548	18.8164	18.2553	17.6303	18.6119	18.7839	18.8175	18.7904	18.4953	17.7047
O60313-2	22.3202	22.3741	22.5467	21.8218	22.2533	22.2803	22.2199	22.2624	22.2887	22.3761	22.2281	22.2178	22.2034	22.301	22.2386	22.3882	22.2122	22.2492
O60315-2	4.95639	5.06582	4.97338	5.15275	5.12235	5.15007	5.05342	5.01801	5.01969	5.05441	5.16307	5.11128	5.03995	5.37746	5.06208	5.09982	4.92462	4.90569
O60318	19.0674	18.1003	18.4232	17.4964	18.078	18.677	18.2756	18.1173	18.0675	18.2847	18.3568	18.7321	17.9788	18.2275	18.2127	18.2248	18.3591	18.8135
O60331-4	17.6744	17.0322	17.2751	15.8704	16.756	15.2845	17.3441	16.6656	16.9378	16.9307	16.6181	15.384	17.225	17.273	16.9689	16.9135	16.4155	15.0656
O60333-2	21.0863	17.7217	18.367	17.5899	18.1413	18.9133	18.308	18.3016	18.5364	18.7623	18.8225	19.0737	18.9651	19.0218	18.2351	17.8988	18.3764	19.2568
O60336-4	5.72206	5.84841	5.74168	5.94876	5.91368	5.94568	5.83481	5.79392	5.79587	5.83596	5.96142	5.90163	6.21617	5.21816	5.74854	6.0226	6.05175	5.89209
O60337-6	12.2423	12.2125	12.1482	12.29	12.1934	12.1325	12.1524	12.0983	12.3331	12.6415	12.2652	11.7328	12.2446	12.0859	12.1749	12.3625	12.2542	12.103
O60341	13.697	13.6717	13.5954	13.762	13.6545	13.5898	13.6871	13.6538	13.7222	13.5657	13.666	13.6769	13.669	13.5373	13.4817	13.6644	13.7002	13.9267
O60343-2	17.7056	20.0694	20.746	20.551	19.8125	19.1728	19.3623	19.5135	19.7333	19.7342	19.536	20.1685	19.6279	19.4805	19.7512	20.013	19.6509	19.5703
O60344-4	10.4864	10.4484	10.4002	10.509	10.4254	10.3678	10.1021	10.1287	10.1117	10.1961	11.1695	10.9205	9.73151	10.1368	10.0445	9.74696	11.5609	11.4159
O60381-3	17.9901	17.231	17.4742	16.6128	15.066	16.1995	17.6686	17.2881	17.3097	17.1222	14.9913	16.1882	17.4532	17.3604	17.0896	16.8585	15.5947	16.2052
O60449	20.4235	19.2115	19.5635	18.642	19.0485	20.1577	19.8123	19.6062	19.6735	19.1683	18.8989	19.8853	19.5535	19.7433	19.5024	19.329	19.1686	19.7236
O60476	17.8884	16.6483	17.175	15.9171	16.3769	17.5813	17.4506	17.208	17.1179	16.3765	16.1409	17.2902	16.9689	17.0372	16.8297	16.932	16.8886	16.9106
O60486	10.6443	10.1762	10.3059	9.41329	9.62585	9.76327	9.84186	9.85043	9.89859	9.9822	10.0847	10.2513	9.9833	10.7607	10.2609	9.92639	9.53398	9.41423
O60488-2	18.26	17.9985	18.3124	17.5235	19.1281	20.2027	17.9803	18.0165	18.0812	18.475	19.1173	19.752	17.671	18.4386	18.2937	18.1534	19.1767	19.6614
O60493	20.0901	20.5071	20.5854	19.7976	21.1853	20.2917	19.9114	20.2603	20.3612	20.5455	20.9453	20.4272	20.1943	20.4142	20.5024	20.4173	20.6731	20.2482
O60496	21.1312	21.4941	21.4679	20.8829	20.8949	19.7818	20.6994	21.0818	20.9521	21.5542	20.8781	20.4726	20.9448	21.1872	21.1768	21.1803	20.8155	20.339
O60499	10.0983	10.0724	10.0201	10.1357	10.056	10.0052	9.39173	9.96409	9.53024	10.0605	10.355	11.0678	9.78863	10.3252	9.93433	9.85197	10.0232	10.4386
O60502-4	21.4054	20.8841	21.1775	20.334	20.7915	21.6302	21.032	20.8421	20.8686	20.8575	20.9024	21.7124	20.9307	20.7449	20.9644	21.0076	21.154	21.411
O60504-2	12.1475	12.1145	12.0526	12.1898	12.0937	12.0318	12.3211	12.1629	12.2632	12.6513	11.8753	11.3662	12.7738	11.6904	11.7877	12.2643	12.2953	11.8517
O60506	23.5599	24.2526	24.3322	23.5503	24.7156	24.8218	23.6529	24.1129	23.9099	24.0592	24.7353	24.7589	23.9252	24.0115	24.0768	24.1901	24.5498	24.4838
O60508	19.5319	20.1202	20.1343	19.7549	20.189	20.2332	19.8947	19.9834	19.9999	19.8586	20.0226	20.2067	20.1283	19.4718	19.9536	19.9105	20.255	20.2729
O60516	6.49163	5.64205	6.16042	5.56831	5.82869	5.65002	5.74763	5.79608	5.84934	5.90713	5.90581	6.15303	12.2355	2.77003	12.3406	2.64828	2.69667	2.74512
O60524-4	20.3091	20.4065	20.6539	19.7061	20.3472	20.8864	20.4009	20.1561	20.3024	20.2916	20.4883	20.6656	20.2053	20.2037	20.39	20.4241	20.6422	20.4393
O60547	20.407	20.3075	20.499	19.8463	20.2198	20.469	19.8987	20.052	20.0953	20.4204	20.4151	20.8554	20.0111	20.1065	20.1873	20.3227	20.4235	20.6874
O60551	20.6261	20.594	20.8514	20.2494	20.2338	19.0197	20.4105	20.5933	20.5146	20.6327	20.1444	19.2725	21.0082	20.2676	20.4376	20.6974	20.2554	18.9204
O60563	18.6747	18.7391	18.8137	18.5255	19.0765	19.5191	18.5401	18.6828	18.716	18.8527	18.8901	19.666	18.4849	18.5843	18.5093	18.6458	18.9735	20.1552
O60566	12.6213	13.0557	14.6497	12.5026	15.0202	17.6007	13.9598	14.1018	14.3923	13.7259	13.8645	15.4403	14.743	14.0953	13.4631	12.3768	14.0274	16.7825
O60568	18.278	16.8298	17.3522	16.1236	16.6685	18.6784	17.502	17.0947	16.8279	16.658	16.826	19.0007	16.9145	17.8971	17.6202	17.0869	16.9903	17.3442
O60573-2	17.0689	16.4065	17.1611	16.4336	16.9342	17.6298	17.0079	16.6396	16.5851	16.7881	17.0506	17.5591	16.827	16.7394	16.8232	16.7711	17.1051	17.3523
O60583-2	5.52537	5.64737	5.54431	5.74427	5.71039	5.74129	5.63399	5.5945	5.59638	5.6351	5.75624	5.6985	5.48814	5.34301	5.59826	5.75299	5.97195	5.76831
O60603	6.3598	6.50022	6.3816	6.61175	6.57276	6.60832	6.48426	6.43881	6.44097	6.48552	6.62495	6.55849	6.56746	7.0531	6.75754	6.32559	6.18954	6.11949
O60610-3	23.7773	23.4229	23.6735	22.8713	23.1225	23.4359	23.3971	23.2028	23.4143	23.6884	23.3957	23.1992	23.248	23.5264	23.467	23.5144	23.3271	23.201
O60613	19.4343	18.9124	19.2595	18.2397	18.8237	17.9213	19.16	18.7853	18.8262	18.9115	18.7019	18.1963	18.8955	19.3056	18.9083	18.814	18.4415	18.1962
O60645-2	17.8095	17.8598	17.9974	17.9746	17.6402	18.3938	17.2568	17.9109	18.1228	18.3684	17.8716	18.1434	17.2954	18.1721	18.1325	17.908	17.9564	18.1932
O60664	21.626	21.8587	21.988	21.5749	21.5077	21.4544	21.6091	21.5286	21.6545	21.8785	21.5168	21.813	21.3703	22.0142	21.8627	21.6795	21.3603	21.7017
O60667-2	17.5614	17.3685	17.7271	17.273	16.443	16.0528	17.6785	17.2191	17.5056	17.238	16.5154	16.2664	17.4742	17.1747	17.2473	17.3055	16.6871	16.544
O60669	18.6346	17.7351	18.2023	17.6317	18.1628	19.0897	18.2724	18.2391	18.3179	18.0353	18.0507	18.5432	17.7808	18.4224	18.2158	18.2225	18.3367	18.4499
O60671	11.3461	11.3546	11.2753	11.4429	11.356	11.3151	12.362	10.8932	11.1822	11.3795	11.0257	11.2481	11.1419	11.0295	11.1747	11.4087	11.7978	11.5375
O60674	12.0412	12.0279	11.9559	12.1115	12.0176	11.9647	11.7451	11.6903	11.5564	11.6361	13.0739	12.41	12.1089	11.3765	12.5673	12.0041	12.3431	11.7232
O60675	19.6683	19.5912	19.7381	19.0741	20.1934	18.9279	19.3876	19.3858	19.4785	19.456	20.4248	19.0536	18.767	19.5218	19.5701	19.7334	20.4207	19.1617
O60678	12.7265	12.6926	12.6274	12.7718	12.6713	12.6067	12.3982	12.2511	12.3121	12.4622	13.1085	13.5528	12.5008	12.1306	12.1476	12.1938	13.2237	13.9117
O60684	19.8034	19.5761	19.8568	19.1357	20.5442	21.0712	19.9753	19.6148	19.7072	19.6542	20.5141	20.5264	19.7501	19.7748	19.6013	19.6703	20.3762	20.8101
O60701	17.5963	16.956	17.2274	16.3567	17.9169	18.5688	16.9778	16.9619	17.0809	17.2283	17.7797	18.5848	17.0955	17.4339	17.323	17.1437	17.4517	18.1395
O60711	23.1133	22.0956	22.3331	22.2986	22.2688	21.908	21.9419	22.0611	22.208	22.9881	22.5607	22.246	22.1356	22.4417	22.2652	22.4779	22.3584	22.3071
O60716-8	5.75995	5.88714	5.7797	5.98816	5.95284	5.98505	5.87337	5.83221	5.83417	5.87452	6.00081	5.94062	5.5609	5.74363	6.05879	5.95985	5.91597	6.11371
O60759	19.4215	19.0184	18.9973	18.0505	18.5064	19.4286	19.6012	18.5962	18.3993	18.53	18.8505	19.4376	19.2496	18.9876	18.736	18.5858	18.6472	19.1999
O60762	12.9271	12.9024	12.8308	12.9873	12.8858	12.8244	12.5964	13.2366	12.9101	12.2657	12.8364	13.509	12.9329	12.547	12.8029	13.0274	12.9323	13.1329
O60763	21.101	20.8313	21.2409	20.5649	20.8231	21.828	20.7111	20.936	20.9675	20.9762	20.926	21.8662	20.6794	20.9993	21.0096	20.9664	21.1095	21.6102
O60783	11.2852	11.2681	11.2032	11.3443	11.256	11.2043	11.6419	11.2435	11.0594	11.2928	11.2354	11.0881	11.5467	10.983	11.5912	11.4898	11.4959	10.4575
O60784-3	18.9536	18.7352	19.0891	18.6781	18.3745	17.4327	18.5371	18.4913	18.6537	18.8945	18.5998	18.0761	18.584	18.7743	18.8126	18.6325	18.2428	18.2025
O60825-2	17.084	14.5364	15.7202	14.4004	16.5882	15.0064	15.3902	15.3365	15.1897	15.5275	16.4328	15.4452	15.6766	15.8622	15.7031	15.5877	15.4313	15.0065
O60826	20.3119	19.6787	19.9381	19.318	19.6738	19.5769	19.7563	19.5388	19.6458	19.8915	19.691	19.9613	19.5929	19.9846	19.7743	19.6414	19.7034	19.7695
O60828-2	19.2803	20.295	20.6609	20.3678	20.8953	20.1331	19.8002	19.9953	20.1137	20.656	20.7578	20.3061	19.8768	20.2969	20.0571	20.2969	20.594	20.515
O60831	17.3817	16.5961	17.0803	16.8154	16.5321	17.1926	17.6843	17.3215	17.2048	16.1445	16.384	16.8681	17.0555	17.0355	16.8935	16.9539	16.7691	16.8914
O60832	22.0731	21.7185	21.8193	21.2396	21.9476	22.2388	21.7785	21.7967	21.6805	21.832	22.0851	21.8621	21.751	21.7098	21.7409	22.0495	22.2165	21.5608
O60841	22.3447	22.2556	22.483	21.5366	23.3295	24.2011	21.9986	22.2467	22.2414	22.3742	23.369	23.9181	21.9195	22.2033	22.1664	22.3533	23.4738	24.027
O60861-1	5.72724	5.85369	5.74687	5.95412	5.919	5.95102	5.83868	5.79775	5.79969	5.83981	5.96536	5.9055	5.80669	6.52009	6.30882	5.87471	5.67474	4.93291
O60869	21.9751	22.6996	22.926	22.7767	22.9902	22.1314	22.3013	22.4054	22.5023	22.8848	22.9739	22.4282	22.2608	22.8012	22.4933	22.415	22.6698	22.8571
O60870	18.1758	19.3393	19.5375	18.8545	20.1473	19.8202	19.0786	19.0637	19.1731	19.249	19.809	19.5055	18.9714	19.1874	19.197	19.1578	19.6683	19.7048
O60879-2	12.589	12.5654	12.4954	12.6482	12.5494	12.4898	12.3639	12.3604	12.518	12.8388	12.7229	12.5291	12.1992	12.8463	12.8481	12.6345	12.3826	12.402
O60880	18.6077	19.1651	19.5044	19.5098	18.7311	18.6829	18.8897	18.543	18.5853	19.7486	18.7173	19.702	19.3206	18.379	18.9122	19.1585	18.908	19.5404
O60884	21.6506	21.9596	22.0923	21.7656	22.4146	21.9448	21.5231	21.7207	21.7919	22.1698	22.4332	22.1846	21.4112	21.7907	21.6479	21.7389	22.5093	22.7302
O60885	21.2907	21.3402	21.396	21.0151	21.0322	21.0398	21.1137	21.2016	21.0664	21.4802	21.0965	21.152	20.8655	21.1769	21.1238	21.2496	21.1716	21.5223
O60888-3	14.8024	17.1332	17.7644	17.5407	17.2401	16.44	17.4961	16.9688	17.1642	16.3836	16.2996	16.6207	17.2746	16.7661	16.4803	16.8038	16.5672	17.0916
O60906	4.89654	5.00466	4.91333	5.09053	5.06051	5.08789	4.99252	4.95753	4.95919	4.9935	5.10085	5.04968	4.76629	5.02948	4.71852	5.04416	5.33561	5.15971
O60907-2	17.1876	17.8619	18.1477	17.5191	18.3392	16.7611	17.7128	17.6836	17.6346	17.9867	18.0142	16.7832	17.4491	18.0618	17.7188	17.6423	17.8687	17.0683
O60921	11.6472	11.6217	11.559	11.6967	11.6051	11.5483	11.7503	11.4557	11.4142	11.5941	11.5877	11.8707	11.7037	11.4082	11.5757	11.6554	11.7947	11.5405
O60925	20.5749	21.3227	21.6282	21.1848	21.8969	21.9142	20.788	21.1404	21.1606	21.7139	21.6656	22.0501	21.0643	21.1878	21.3088	21.3436	21.5206	22.101
O60927	18.5374	18.9937	19.2951	18.9165	19.3773	18.0207	18.7742	18.7468	18.7709	19.3505	19.1161	18.376	18.7712	19.0851	18.7393	18.9114	19.0052	18.6234
O60930	17.3224	12.8927	15.8643	14.3329	15.8794	16.8199	15.1795	15.3684	15.0991	15.4211	15.7354	16.309	15.3717	15.0818	15.198	15.2862	15.9355	16.1742
O60934	19.978	20.4266	20.7854	20.2831	20.6016	20.3012	20.1074	20.2251	20.3658	20.6191	20.6081	20.4448	20.0502	20.4487	20.3725	20.4799	20.5892	20.43
O60936	5.24299	5.10206	5.1446	5.07661	5.02606	4.94471	4.95649	4.79934	4.81596	4.88479	4.60507	6.4478	5.10427	5.31977	5.24492	5.04102	4.93709	4.85335
O60942	17.9842	17.6816	18.0058	17.4109	18.1017	18.4433	17.8857	17.6702	17.6924	17.8756	18.0729	18.4266	17.8226	17.7755	17.6909	17.8352	18.1579	18.3365
Q6PI73-2	5.241	5.35672	5.25896	5.44863	5.41649	5.44579	5.34348	5.30603	5.30781	5.34453	5.45943	5.40466	5.55373	6.10035	5.94739	4.70049	4.98739	4.84796
O75027	21.0231	20.1967	20.6352	19.6607	20.076	21.1801	20.2852	20.4582	20.4858	20.2364	20.203	21.0961	20.1724	20.5189	20.3778	20.471	20.4333	20.775
O75037-3	12.0336	11.9886	11.934	12.0575	11.9615	11.8948	12.8787	12.0584	12.2512	11.6271	11.6362	11.4246	11.8631	12.8781	12.2881	12.2785	11.3692	11.1614
O75044	16.3482	16.369	16.3688	16.2856	16.1838	17.6016	16.1579	16.213	16.1663	16.3678	16.2611	17.9797	16.0088	16.6844	16.4852	16.3026	16.3093	17.3382
O75063	5.45122	5.57159	5.46991	5.66719	5.63376	5.66425	5.55817	5.51922	5.52107	5.55927	5.67878	5.62181	4.96043	5.41617	5.62921	5.72542	6.0354	5.68726
O75064	17.9039	17.5342	17.8236	17.4628	17.3673	17.8225	17.448	17.6774	17.8043	17.6659	17.3863	17.9291	17.4662	17.6169	17.709	17.501	17.6209	17.9933
O75083	24.3451	24.6889	24.689	24.2614	24.3134	23.8892	24.1471	24.5173	24.5422	24.8942	24.3525	23.7325	24.4316	24.4228	24.5485	24.6552	24.2704	23.8639
O75113	19.3051	19.48	19.7548	19.3005	19.0966	19.7134	19.1839	19.3995	19.4703	19.6302	19.1876	19.7761	19.3094	19.5088	19.3516	19.2969	19.15	20.0334
O75116	20.5854	20.6179	20.6804	20.1629	20.4284	20.4939	20.3526	20.4228	20.5361	20.7853	20.6051	20.2636	20.2654	20.7791	20.734	20.5085	20.428	20.2354
O75122-3	20.1365	20.0255	20.1975	19.6889	19.7636	20.2986	19.9883	19.798	20.0399	19.9254	19.901	20.4502	19.7069	20.0222	19.957	19.9769	20.1322	20.3027
O75127	12.4156	12.4029	12.3282	12.4895	12.3928	12.3386	12.2976	11.8863	12.0773	11.9509	13.2067	12.9283	12.9755	12.3754	12.792	13.006	12.5877	10.6088
O75131	22.0102	21.4997	21.8207	20.8726	21.3807	21.6033	21.1539	21.5478	21.5526	21.6513	21.5111	21.7607	21.4366	21.4669	21.5198	21.7014	21.5394	21.51
O75140-6	17.6293	17.4843	17.6315	16.8748	16.7133	17.1424	17.4315	17.4289	17.2551	17.3046	16.8594	17.1891	17.3216	17.4831	17.2695	17.2397	17.1352	17.017
O75143-3	16.7596	16.1988	16.4319	16.0122	16.0305	16.7496	16.3227	16.4304	16.5142	16.3838	16.2783	16.2574	16.365	16.4832	16.1064	16.3017	16.2128	16.7104
O75146	20.6236	20.5968	20.7668	20.2411	20.41	20.1159	20.57	20.4589	20.6778	20.847	20.5882	19.6141	20.5839	20.4779	20.4435	20.6943	20.6855	19.8731
O75150	21.2364	21.8391	22.0498	21.6984	22.069	21.7701	21.4681	21.5257	21.5464	22.0085	22.163	21.9473	21.3673	21.7708	21.6909	21.724	21.9075	22.1998
O75151	18.7615	17.6195	18.33	17.804	18.721	18.1463	18.3691	18.4579	18.4211	18.0838	18.2868	17.7698	18.3769	18.3046	18.3638	18.4111	18.1929	17.7179
O75152	21.5423	22.0115	22.0184	21.5774	21.7156	21.8498	21.6301	21.7794	21.7639	21.7456	21.8072	21.9855	21.4746	21.7222	21.6663	21.8892	21.813	22.155
O75153	19.9306	19.5795	20.101	19.4577	20.957	21.9177	19.393	19.6142	19.6287	19.8422	21.4722	21.9816	19.1975	19.9573	19.693	19.7435	21.7671	21.5568
O75155-2	5.66398	5.78904	5.68339	5.88837	5.85363	5.8853	5.77474	5.73426	5.73619	5.77587	5.90004	5.84085	6.09324	5.90305	5.55421	5.95882	5.8175	5.43881
O75157-2	16.8092	16.8217	17.3035	16.634	17.1931	16.5827	16.7029	16.9559	16.9738	17.2385	17.0314	16.4415	16.6702	16.9301	16.7862	16.9276	17.1931	16.8357
O75165	21.2212	19.9083	20.3745	19.3959	19.3983	20.9976	20.2915	20.251	20.4111	20.0039	19.5958	20.7349	19.9872	20.476	20.2956	20.2457	19.977	20.2774
O75167-5	19.0732	19.2537	19.4916	19.1031	19.1269	18.9402	18.9538	19.0978	19.1119	19.5589	19.079	19.1794	18.7045	19.3189	19.3859	19.4799	19.0736	19.0072
O75170-6	18.561	18.4059	18.7704	18.3323	18.5516	18.2869	18.5131	18.51	18.5054	18.7038	18.3632	18.3109	18.4933	18.5551	18.4558	18.5041	18.4487	18.4462
O75175	20.3821	20.8207	21.017	20.4962	21.1807	20.8818	20.5412	20.5461	20.5887	21.013	21.1693	20.9158	20.6054	20.7789	20.5799	20.7108	21.0929	21.0087
O75177	17.5414	17.7977	18.1426	17.643	17.8933	17.8452	17.9953	17.7722	17.8022	18.2656	17.6916	17.3311	17.1275	19.0965	18.4964	17.9957	17.5955	16.485
O75179-7	17.9466	18.3706	18.5125	18.1896	19.5424	19.384	18.0872	18.1135	18.1365	18.5952	19.5553	19.4548	18.1107	18.2317	18.2012	18.2412	19.5236	19.6386
O75182-2	11.8731	11.6891	11.9172	11.0808	11.7412	11.5043	11.4636	11.4738	11.53	11.6274	11.7465	11.9413	11.2955	12.9835	12.2616	11.8573	11.1476	10.1781
O75190-3	19.378	19.281	19.7119	19.3054	20.6726	19.6875	19.8235	19.184	19.3414	19.782	20.4743	19.4339	19.3123	19.4325	19.3338	19.5231	20.463	19.9657
O75208	19.5424	18.9498	19.2592	18.901	18.9678	18.71	19.1063	19.1708	19.6312	19.1827	18.8797	18.364	19.0883	19.3115	19.1556	19.2381	18.7421	18.7872
O75223	20.179	20.1145	20.3775	19.8531	20.235	20.5214	20.0915	19.8675	20.0603	20.1621	20.217	20.872	19.7037	20.3744	20.2185	20.2278	20.0796	20.6492
O75251-2	21.7802	20.6449	20.7626	19.7082	19.8126	20.6161	21.2552	20.8172	20.7448	20.3319	19.9519	20.2214	20.866	20.9463	20.7748	20.5752	20.0576	20.0797
O75306-2	20.1634	19.2751	19.2017	18.404	18.6463	19.0358	19.2196	19.2609	19.4044	18.9787	18.9935	18.8653	19.2941	19.1039	19.0865	19.2746	19.0216	18.9391
O75312	18.6077	19.8091	20.1312	19.6236	20.7063	20.1639	19.0609	19.5011	19.5145	19.9941	20.6687	20.3001	19.2519	19.5557	19.5912	19.6046	20.5332	20.5173
O75319	5.29325	5.41013	5.3114	5.50296	5.47051	5.50011	5.39722	5.3594	5.3612	5.39828	5.51434	5.45902	5.70899	4.86857	5.08036	5.32738	6.09009	5.44057
O75323	19.9678	19.0046	19.36	18.7486	18.8062	19.5337	19.5465	19.2296	19.1521	19.0079	18.8571	19.6229	19.6226	19.2338	19.2867	19.1596	18.81	19.2938
O75326	17.6152	17.0138	17.6822	17.0643	20.935	17.8584	17.1597	17.7333	17.676	18.526	19.4971	17.5797	17.0513	17.8397	17.2739	17.9545	19.8671	18.1572
O75330-4	10.2973	8.53767	10.2193	8.4003	8.54428	11.3147	8.34887	9.31421	9.121	9.34459	9.11933	12.0295	9.36821	9.96065	9.75221	9.46308	9.37518	9.31419
O75340	19.1401	19.4806	19.4198	18.7005	19.3555	18.7436	18.9899	19.238	19.0812	19.6297	19.3011	18.6	19.0724	19.0161	19.1714	19.2548	19.204	19.1297
O75347	22.1015	22.7239	22.9638	22.7873	23.1454	22.7563	22.1674	22.454	22.5443	22.9719	23.2665	23.0681	22.0797	22.7777	22.6682	22.6216	23.0909	23.2316
O75348	20.4116	20.5137	20.8999	20.3837	20.6739	20.9411	19.5608	20.2848	19.893	20.9221	21.0639	22.0729	20.2767	20.9234	20.6894	20.4422	20.4909	20.96
O75351	21.3979	20.9285	21.1699	20.5488	21.1055	20.9218	20.5846	21.0553	20.9719	21.3908	21.144	20.9194	21.2645	21.0478	21.0423	21.0932	20.9718	20.6423
O75352-2	18.1222	15.6724	16.2295	14.2023	15.6764	18.1388	17.1455	16.3938	16.433	15.4301	15.5594	17.0801	16.021	16.7418	16.1211	15.9978	16.1474	16.9543
O75362	18.451	19.1472	18.9477	18.4068	18.7087	18.1445	18.4145	18.401	18.3057	18.5763	18.6262	19.4556	18.7259	18.8131	18.8019	18.7914	18.5169	18.1378
O75367-3	23.1167	23.1953	22.9298	21.7419	22.3309	21.061	23.1623	23.0919	22.7869	22.1218	22.4549	20.7625	22.4703	22.642	22.6199	22.7534	22.4247	21.4769
O75368	21.821	22.0725	22.4625	22.25	21.8226	19.8622	21.7976	21.9764	22.1352	22.5836	21.5727	20.2194	21.5159	22.4256	22.1038	22.1002	21.5428	20.584
O75376	21.7503	21.7302	22.0322	21.6832	21.5609	21.2099	21.8055	21.5468	21.6114	21.964	21.5935	21.4417	21.6786	21.6589	21.6455	21.671	21.511	21.8
O75379-2	15.0499	14.5595	14.9995	14.3248	14.683	15.1018	14.8504	14.9616	14.871	14.4469	14.6895	14.8995	14.5528	14.9265	14.7842	14.899	14.7522	14.7907
O75380	20.5678	21.1803	21.3091	21.2813	21.1791	20.0773	20.9227	20.9262	20.9391	21.41	21.0597	20.3344	20.5705	21.075	20.9683	21.1493	21.1542	20.6773
O75381-2	17.7188	18.6183	18.5973	18.2771	18.7057	19.6438	18.3722	18.2854	18.3772	18.6995	18.6616	19.1685	18.2969	18.5855	18.3481	18.3928	18.5968	19.3459
O75390	22.7138	22.2729	22.5885	21.7033	22.4058	23.3055	22.6052	22.4791	22.5359	22.182	22.3726	22.8171	22.422	22.41	22.2492	22.5263	22.5495	22.8291
O75391	20.6028	20.642	21.044	20.6137	20.7485	20.5987	20.6582	20.629	20.795	20.9536	20.7362	20.4784	20.3531	20.7819	20.6504	20.7508	20.7369	20.9716
O75396	20.6904	20.4026	20.6723	20.2257	20.4326	20.8931	20.4668	20.6773	20.5468	20.3601	20.4892	20.7758	20.4491	20.599	20.5254	20.5617	20.5549	20.62
O75398-4	16.7117	16.702	17.172	16.8321	16.8634	16.2308	16.5907	16.6179	16.6504	17.0306	16.8618	16.7498	16.7265	16.8478	16.7631	17.0278	16.7543	16.3802
O75400-2	22.3372	22.4502	22.5556	21.751	22.6669	22.7012	22.0905	22.2171	22.2095	22.6176	22.6249	22.6956	22.0666	22.2152	22.3369	22.5011	22.7334	22.6011
O75410	19.3274	19.4801	19.7389	19.2402	19.8907	19.5738	19.1609	19.371	19.2915	19.8515	19.8566	19.7142	19.2245	19.4661	19.4871	19.5863	19.7151	19.7637
O75420	18.5466	19.0483	19.2272	18.8361	19.1469	18.1991	18.5831	18.8257	18.8728	19.1006	19.0136	18.6018	18.6096	18.8992	18.7758	18.9455	19.0237	18.7516
O75427	19.6725	19.7085	19.9291	19.5052	19.4638	18.9033	19.3024	19.4825	19.7679	19.9497	19.5439	19.1302	19.3583	19.6629	19.6292	19.7272	19.3757	19.4227
O75431-2	17.9385	17.4079	17.6658	16.9417	17.5038	18.2111	17.5779	17.3701	17.3782	17.2832	17.6454	18.4057	17.3938	17.6063	17.4606	17.4433	17.5623	18.1818
O75436	18.8424	18.465	18.9472	18.31	18.6079	20.1521	18.7867	18.8193	18.7786	18.7302	18.6999	19.5117	18.5594	19.0423	18.9184	18.8911	18.7978	19.0935
O75438	6.06315	6.19703	6.08394	6.30337	6.26619	6.30009	6.18244	6.13911	6.14118	6.18366	6.31659	6.25323	6.86989	5.53758	5.61266	6.34077	6.60185	6.29191
O75439	17.9394	18.9131	19.0427	18.7356	19.9363	20.5212	18.4898	18.9199	18.9982	19.2178	19.6522	19.8197	18.5894	18.917	18.933	19.0015	19.592	20.0673
O75446	17.8002	17.7382	18.1183	17.5796	18.2395	19.1431	17.4838	17.6504	17.5672	17.8322	18.4429	19.6324	17.3833	18.0124	17.8548	17.7602	18.0208	19.5644
O75448-2	16.6536	16.8165	17.0602	16.6444	16.7252	17.4521	16.7484	16.8638	17.1759	16.4282	16.3093	17.82	16.6361	16.8017	16.7342	16.6792	17.0812	17.4211
O75449	17.0163	17.2317	17.4049	16.9615	17.5197	17.7443	16.6171	17.0564	17.0423	17.0091	17.2933	18.8401	16.7029	17.4566	17.2892	17.2298	17.2447	17.9256
O75460	11.2099	7.29319	8.42261	8.68058	7.54785	10.186	8.76408	8.77176	8.81468	8.88914	8.98031	9.1289	9.34673	8.59434	8.29724	8.21711	9.08404	9.77291
O75467	5.38311	5.50197	5.40156	5.59638	5.56337	5.59347	5.48889	5.45042	5.45226	5.48997	5.60799	5.55174	5.8387	5.34026	5.1323	5.4525	5.6658	5.62715
O75475	23.3119	24.1376	24.1263	23.4078	23.4894	22.9057	23.6989	23.7772	23.7072	23.6162	23.4385	23.138	23.5742	23.488	23.5924	23.9125	23.432	23.3997
O75477	12.3318	12.3126	12.242	12.3956	12.2991	12.2424	11.1751	12.0409	11.5692	12.5062	13.3251	13.1868	11.8282	12.9468	12.5832	12.0605	11.8539	12.501
O75489	20.1812	21.0618	21.3249	21.0084	21.1034	20.6538	20.5535	20.909	21.041	21.1123	20.9928	20.7236	20.8193	21.0244	20.883	20.9264	20.9466	20.7437
O75494-5	21.0131	21.1707	21.8971	20.7919	21.9737	20.8133	20.8101	21.3388	21.2698	21.6765	21.6739	20.886	20.8388	21.0284	21.4957	21.6112	21.8429	20.8395
O75503	10.9366	10.9376	10.8651	11.0194	10.9351	10.8926	11.2564	10.7065	10.9221	11.1775	10.7511	10.7703	11.1949	11.1326	11.0607	11.0502	10.7898	10.3457
O75521-2	19.2225	20.1163	19.902	19.3377	19.2445	19.2028	19.6247	19.7704	19.5396	19.6186	19.3068	19.1676	19.9118	19.2375	19.5196	19.6743	19.2751	19.4425
O75528-2	11.1781	11.153	11.0932	11.2247	11.1367	11.082	11.4786	11.2786	11.2486	11.1477	11.1155	10.6088	11.47	11.112	11.1207	11.1809	11.005	10.9937
O75529	16.3687	16.4788	16.6818	16.4425	16.1122	16.2818	16.4338	16.2323	16.2597	16.3117	16.1756	16.9366	15.816	16.7479	16.6228	16.5947	16.4474	16.1028
O75530-3	17.8093	18.8644	19.0543	18.6663	19.1135	19.8366	18.0916	18.578	18.5214	18.7199	19.3057	20.1196	18.3753	18.6889	18.5024	18.5203	19.484	19.7805
O75531	18.2571	18.5668	18.5273	17.968	18.8909	18.336	18.5757	18.4036	18.5882	18.5656	18.6171	17.8044	18.1817	18.6437	18.1059	18.7211	18.1118	18.785
O75533	23.5307	22.9107	23.2937	22.4255	22.751	23.5636	22.8109	22.8972	23.0962	23.1713	23.0578	23.4342	22.8501	22.998	22.947	23.0946	23.2649	23.3045
O75534	21.8181	22.0229	22.2605	21.7114	23.7717	23.1469	21.6791	21.6922	21.7557	22.3561	23.8728	23.3666	21.7279	22.1592	22.123	22.1454	23.3574	23.1975
O75554	19.3769	19.7823	20.1301	19.6544	20.4204	20.0724	19.4379	19.4859	19.5508	20.1766	20.2668	20.5086	19.4628	19.7896	19.7313	19.7944	20.2083	20.4391
O75558	19.4269	18.3468	18.6301	18.0169	18.9199	19.6658	18.0993	18.3274	18.2882	18.6308	19.4522	20.1894	18.2124	19.1402	18.9518	18.4353	18.8061	19.398
O75563	15.7325	15.3805	15.0918	14.5383	14.6937	14.849	15.239	14.7869	14.7841	15.0728	14.9303	15.4521	14.8536	15.6635	15.6142	14.9599	14.6755	14.4638
O75569	18.167	19.0255	19.3077	18.8499	19.4789	19.6477	19.1323	18.7135	18.6091	18.9422	19.0706	20.0037	18.8681	18.8842	18.9684	19.0193	19.0725	19.6653
O75582	20.8764	20.4373	20.703	19.8813	20.0867	20.0943	20.1861	20.6246	20.4868	20.5214	20.3455	19.9133	20.5127	20.1797	20.3132	20.459	20.4985	20.1236
O75586	11.5002	11.6833	11.9923	11.4074	12.2209	12.7234	11.7371	11.7575	11.8208	11.9227	12.0305	12.2644	11.6515	11.6145	11.5833	11.8573	12.1492	12.6818
O75592-2	22.0165	21.6515	21.8343	21.0217	20.9594	21.6823	21.7033	21.5882	21.5737	21.5422	21.1806	21.5727	21.5893	21.5898	21.5574	21.589	21.3506	21.4812
O75607	17.2092	18.917	18.853	18.3356	21.0944	21.212	17.49	18.6083	18.7373	19.0521	20.7281	21.0067	17.5626	18.905	18.9091	18.746	20.3122	21.1821
O75608-2	18.745	19.568	19.9541	19.4348	19.58	20.0826	19.3637	19.0835	19.1814	19.3342	19.5345	20.855	19.421	19.5243	19.469	19.1514	19.3047	20.49
O75616	10.8769	10.8422	10.7896	10.9072	10.8208	10.7631	10.3036	10.4273	10.4978	10.5447	11.3481	11.8651	10.5661	10.2489	10.3638	10.2615	11.3821	12.1892
O75629	5.98367	6.11579	6.00419	6.22073	6.18404	6.2175	6.10089	6.05813	6.06016	6.10208	6.23327	6.17074	6.25904	6.53957	6.14254	6.01194	5.84521	5.91521
O75643	23.5112	22.9572	23.3507	22.7091	22.9644	23.9468	22.7439	23.2145	23.2888	23.3677	23.315	23.5082	22.8864	23.1432	23.1458	23.2719	23.4902	23.4909
O75663	20.0924	19.5439	19.7268	18.9673	19.8731	20.5862	19.6514	19.3937	19.6204	19.7601	19.7497	20.6072	19.5083	19.6719	19.538	19.5913	19.8378	20.6223
O75665	18.2474	18.5596	18.4164	17.7865	18.5503	18.2697	17.9879	18.1166	18.1446	18.5265	18.7097	18.338	18.1214	18.2708	18.1598	18.1564	18.5941	18.5246
O75676-2	19.0842	18.4832	18.6605	17.8291	17.9874	18.3539	18.4013	18.5076	18.4814	18.4557	18.3098	18.2359	18.3338	18.7834	18.607	18.3677	18.2141	18.0661
O75683	19.0817	19.8088	20.2705	20.064	20.7178	19.7901	19.3346	19.7731	19.5545	19.9744	20.608	20.4794	19.5904	19.7755	19.7222	19.8522	20.5886	20.2073
O75688	20.3212	20.0389	20.3885	19.9107	19.9787	19.6155	19.9285	20.0332	20.0322	20.4324	20.0415	19.7791	20.1022	20.2505	20.0914	20.1584	19.8889	19.7479
O75691	19.8328	19.3599	19.5759	18.9462	19.6248	20.7045	19.2092	19.5728	19.5571	19.3008	19.9328	20.4669	19.2958	19.2808	19.2601	19.4428	20.6456	20.1171
O75694-2	21.1921	21.0443	21.3918	21.0234	20.9216	22.089	20.9844	21.2894	21.2897	21.0245	21.0489	22.0235	20.9003	21.1848	21.1101	21.175	21.4059	21.8828
O75695	18.5081	18.2441	18.4711	17.8864	18.2047	18.3282	18.0785	18.2479	18.3224	18.4742	18.2619	18.2505	18.0031	18.7766	18.6469	18.2689	18.1288	17.783
O75716	14.9955	14.8813	15.1751	14.8634	14.995	15.4989	15.1645	15.0774	15.1534	15.1778	14.7936	15.0446	14.7888	15.2089	14.9102	15.185	15.293	15.0142
O75717	18.2143	19.3068	19.6899	18.9754	19.9507	21.1482	18.7152	18.8511	18.941	19.2759	19.8939	21.5998	18.5685	19.1202	18.9976	18.8708	19.9308	21.7991
O75718	5.02254	4.88752	4.92828	4.86313	4.81472	4.73678	4.85579	4.63349	4.63886	4.47094	4.49964	6.12982	4.89006	5.09653	5.02482	4.82948	4.72992	4.64969
O75746	19.4936	19.0535	19.4831	18.6197	18.6583	19.8006	19.0924	19.3969	19.4174	19.0351	18.9397	19.2296	19.1701	19.1655	19.0309	19.3096	19.1999	19.2346
O75764	16.387	18.5364	18.7649	18.2267	17.781	16.5851	17.8137	17.9149	18.0113	18.2713	17.4841	16.7861	18.0012	17.7973	17.9089	18.0917	17.4961	17.0266
O75787-2	11.3848	11.3327	11.4158	11.2937	11.5914	12.2903	11.3864	11.3964	11.4522	11.5489	11.6673	11.8605	11.138	11.1951	11.3415	11.5195	12.1621	11.9561
O75791	21.8988	22.2568	21.7183	21.7721	21.9432	20.5552	21.7604	21.8081	21.7553	22.3745	21.7472	20.697	21.7933	21.5873	21.7103	22.0112	21.8591	21.1955
O75792	18.871	20.4428	20.5878	20.4103	20.4192	20.2897	19.6121	20.0658	20.2206	20.5422	20.3953	20.1855	19.606	20.3415	20.2716	20.2416	20.2328	20.3358
O75794	10.2696	10.9649	10.9781	10.5335	12.8303	12.8161	11.2265	11.2448	11.3046	11.4017	11.5067	11.7261	10.8519	10.8294	10.6798	10.8166	12.7159	12.5255
O75808	16.103	15.2577	15.9887	14.924	15.6763	16.6512	15.6677	15.7766	15.3882	15.8094	15.845	16.1141	15.3905	15.7494	15.6557	15.7008	15.9446	16.1364
O75817	16.5861	16.3855	16.5587	16.3494	16.9869	16.7768	16.1672	16.3814	16.4287	16.6462	17.0661	16.9544	16.6258	16.0672	15.5869	15.8587	17.4145	18.1185
O75818-2	5.97799	6.11	5.99849	6.21484	6.17819	6.21162	6.09596	6.05324	6.05528	6.09716	6.22823	6.16577	6.39193	5.58601	5.76535	5.98697	6.41848	6.57274
O75820-3	10.6821	10.6491	10.5968	10.7135	10.6288	10.5726	10.7138	10.7515	10.7045	10.7606	10.916	10.0046	10.7379	10.9387	10.4719	10.7295	10.5228	10.4436
O75821	20.2247	20.4103	20.6844	20.1882	21.8568	20.953	20.0045	20.3346	20.4262	20.936	21.5196	21.0919	20.3241	20.5233	20.5653	20.6432	21.1748	21.0764
O75822	20.7035	20.8774	21.1264	20.6247	22.0219	21.5377	20.5449	20.6801	20.7753	21.3354	21.937	21.6128	20.4984	20.9286	20.8567	21.047	21.8696	21.6783
O75828	19.4974	19.9991	20.2746	19.8858	19.9394	19.7388	19.7935	19.5851	19.7868	20.0782	19.7572	20.3232	19.503	19.5579	19.8666	20.1796	20.1357	20.0933
O75832	18.6484	18.2482	18.2988	18.0138	18.4839	17.9665	18.2732	18.0507	18.1026	18.6604	18.3664	18.1991	18.3624	18.1477	18.3477	18.4179	18.262	18.1091
O75843	19.4196	18.8583	19.1279	18.7279	18.4819	20.0081	18.9904	19.102	19.2759	19.0187	18.6801	19.5567	18.7364	19.2014	19.1656	19.1413	18.9836	19.3775
O75844	19.8288	19.2395	19.7137	18.6227	19.4458	21.1631	19.3779	19.7586	19.6214	19.0029	19.6421	20.6084	19.408	19.7759	19.5142	19.5453	19.9388	19.8113
O75874	21.1135	20.5946	20.7961	20.1621	20.5831	20.9946	20.7061	20.6107	20.6416	20.4912	20.6102	21.1752	20.6149	21.2004	21.1774	20.4779	20.2278	20.5045
O75879	15.7172	16.8516	16.6407	16.5598	16.9346	17.5921	16.2674	16.4609	16.6103	16.7475	16.8881	17.324	16.2534	16.7814	16.6112	16.5925	16.6504	17.4111
O75880	18.8291	19.0102	19.4765	18.5117	19.2142	19.4957	18.6251	19.0392	19.0793	19.3157	19.1492	19.3272	18.808	18.913	18.9872	19.1871	19.1195	19.5248
O75884	18.6249	19.4318	19.6022	19.2199	19.2061	18.3894	19.0273	19.0501	19.1544	19.3377	18.9538	18.944	19.2206	19.031	19.1284	19.1802	18.9916	18.9357
O75886	18.4524	19.193	19.402	18.8711	19.8051	18.5798	18.562	18.9594	18.9107	19.4869	19.6233	18.7574	18.6143	19.1542	19.2397	19.1195	19.2413	18.9277
O75907	4.59013	4.46663	4.50394	4.4443	4.40005	4.32878	4.59557	4.83921	5.09687	4.46709	4.03317	3.71425	4.47524	4.66429	4.59864	4.41991	4.32885	4.25548
O75909	16.8184	16.2955	16.6808	15.9719	16.5698	16.9203	16.739	16.3185	16.5874	16.6026	16.5354	16.4736	16.0254	16.6003	16.4952	16.6167	16.8137	16.6831
O75911	9.99238	10.3738	10.6578	10.3571	11.5724	13.4564	10.9095	10.923	10.9787	11.0722	11.1802	11.3786	11.0711	10.8292	10.3288	10.5767	11.0354	12.5992
O75915	19.6618	20.6754	20.7543	20.8226	20.0127	20.0643	21.1077	20.6847	20.7819	19.6985	19.6499	20.0723	20.5917	20.7524	20.44	20.5842	20.1161	19.5231
O75923	17.8973	21.0459	18.323	17.6477	17.8635	15.9651	18.278	20.3181	17.9669	17.7856	17.876	16.5194	17.7858	19.0934	18.8253	18.1692	17.6914	17.2195
O75925	5.72848	5.85498	5.74812	5.95545	5.92032	5.95236	5.84153	5.80059	5.80254	5.84268	5.96828	5.90843	6.11769	5.44896	5.33372	5.71419	6.13098	6.44322
O75928-2	3.96191	3.85543	3.88757	3.83622	3.79803	3.73657	3.54963	3.43834	3.07214	4.05473	3.94602	4.98841	3.85531	4.01805	3.96153	3.80751	3.72899	3.66572
O75934	20.0841	20.5509	20.3546	20.3069	21.1583	20.3891	20.2612	20.2556	20.2686	20.792	20.8568	20.4089	20.1565	20.3292	20.3257	20.4347	20.8958	20.7033
O75935	19.3964	18.7817	19.0905	18.2786	18.8215	19.0183	18.9757	18.6285	18.6712	19.0424	18.8741	19.1846	18.8759	19.1497	18.9645	18.8089	18.6023	18.9531
O75937	22.9655	23.6109	23.8368	23.3886	23.4105	22.7776	23.2071	23.3553	23.4752	23.7372	23.4242	22.7923	23.3141	23.1555	23.317	23.442	23.3663	23.4161
O75940	18.2617	18.729	19.1624	18.9547	19.2144	18.8562	18.6228	18.5991	18.5693	19.1026	19.229	19.0523	18.5344	18.7592	18.6412	19.0071	19.035	19.2017
O75943-4	10.7302	10.1726	10.5524	9.71935	10.2387	11.2335	10.279	10.2969	10.3525	10.4417	10.5359	10.7412	10.4765	10.2523	10.1449	10.4548	10.4432	10.8724
O75947	21.2134	22.5423	22.8639	22.8676	22.3907	21.5366	22.1098	22.2089	22.1588	22.4605	22.2581	22.2119	22.1208	22.4874	22.3281	22.3162	22.0575	22.1124
O75955	22.0042	22.4755	22.6601	21.9961	21.9631	21.7002	22.0813	22.1603	22.2734	22.4049	21.9548	21.9173	22.0237	22.3925	22.2745	22.3627	21.8819	21.8578
O75964	17.5117	17.2198	17.8129	16.8052	17.3034	18.0492	17.1599	17.4657	17.4999	17.4335	17.4285	17.7149	17.6603	17.3499	17.1329	17.2986	17.4056	17.8612
O75971-2	9.75111	9.71873	9.67226	9.77646	20.0544	9.64667	11.4734	11.3198	11.3407	11.3118	12.0789	11.1163	11.7487	11.2909	11.1781	10.9307	11.8743	11.5755
O75976	11.3789	11.3498	11.2908	11.4211	11.3313	11.274	11.5334	10.8792	11.069	11.022	11.8167	11.717	11.0003	11.1892	11.0644	11.0751	11.9891	11.7206
O75995	19.8338	20.1334	20.1587	20.0557	19.7982	19.4338	20.3216	19.6491	19.6716	20.2729	19.6187	19.8716	20.0987	19.9564	19.8325	19.9439	19.7406	19.838
O76003	19.1645	19.2771	19.5227	18.8286	20.3328	20.5114	19.2086	19.0276	18.9034	19.533	20.2707	20.6888	19.3054	18.9936	19.1633	19.1659	20.1431	20.8674
O76021	23.0168	23.2943	23.308	22.6085	24.1061	23.1438	23.0403	22.9941	22.9094	23.0429	23.9871	23.496	22.8082	22.9056	22.9942	23.2155	24.0917	23.4611
O76024	15.8555	15.8957	15.9402	15.0818	15.8096	15.7109	15.4553	15.7386	15.9299	15.8199	15.9018	15.4509	15.5496	15.8066	15.2909	15.4737	15.6563	16.5244
O76031	19.3714	19.4532	19.7559	19.1684	20.9832	21.4204	19.4365	19.3545	19.489	19.6714	20.8195	21.3781	19.3306	19.7817	19.598	19.6205	20.4969	21.3065
O76054	11.1508	11.1361	11.0708	11.2124	11.1253	11.0752	11.3523	11.3454	11.6603	10.9978	10.8133	10.6172	11.6116	10.5558	10.8593	11.168	11.0815	11.5421
O76062	11.5816	11.552	11.492	11.6247	11.5332	11.475	11.3157	11.7741	11.8456	11.4656	11.4071	11.4546	11.7341	11.3133	11.4563	11.7092	11.4747	11.5911
O76064-3	9.23619	8.68453	8.62808	8.22629	10.0538	10.4079	9.05623	9.07777	9.12999	9.20974	9.2848	9.48528	9.20429	9.5929	8.39546	8.94503	9.44663	9.63365
O76071	17.9389	18.3499	18.5222	18.1663	18.943	18.7945	18.0936	18.1079	18.3105	18.5367	18.8141	18.8474	18.057	18.4261	18.4408	18.3593	18.7669	18.6543
O76074-2	5.59116	4.02221	4.67847	4.08092	4.21685	3.69382	4.24858	4.2994	4.34746	4.39327	4.37116	4.6057	4.15586	4.55252	4.41174	4.34133	4.37224	4.4082
O76075-2	5.75955	5.6046	5.65141	5.57659	5.52106	5.43165	5.16651	6.02264	5.99191	5.96521	5.58523	4.82285	5.61429	5.85145	5.76908	5.54486	5.43061	5.33856
O76080	16.0995	15.2381	16.0523	15.9395	17.5564	16.137	15.3218	15.1992	15.2054	16.3764	18.3307	16.576	15.9185	16.2919	15.9358	15.5889	16.9417	16.2973
O76094-2	21.6042	22.4103	22.5978	22.3756	22.804	22.6314	21.9212	22.1704	22.1884	22.4158	22.6809	23.0423	22.0381	22.1151	22.2519	22.3805	22.5775	23.0704
O76095-2	15.6827	15.6336	16.1046	15.3242	16.6348	16.7112	16.5229	15.798	16.246	15.5405	15.8076	16.1822	15.5178	16.0333	16.0422	16.2303	16.191	16.062
O94762-4	18.821	18.7686	18.8597	18.207	18.5872	19.0361	18.6473	18.3926	18.1785	18.5123	19.3422	19.196	18.6106	19.0501	18.6853	18.7062	18.3973	18.8018
O94763	19.6072	19.1584	19.405	18.7558	19.4625	18.9672	19.0045	19.0322	18.9491	19.3242	19.6715	19.3637	18.9774	19.1185	19.1948	19.3242	19.443	19.2801
O94766	18.6915	18.2093	18.6975	17.8323	18.3573	19.4189	18.7526	18.5317	18.9568	18.9174	18.0748	17.987	18.2114	18.6497	18.5593	18.6245	18.5729	18.579
O94768	19.779	20.1197	20.3208	19.3313	19.8528	20.7923	19.949	20.081	20.0945	20.0323	19.734	20.3056	19.9352	20.1445	19.9929	20.097	19.8324	20.1923
O94776	22.7043	23.0919	22.9016	22.1697	23.0715	23.3752	22.7254	22.9123	22.8857	22.7227	23.011	23.058	22.5887	22.9005	22.8398	22.883	22.9446	23.1573
O94782	9.62675	9.34184	9.69186	9.06885	10.5566	10.5948	9.2584	9.48131	9.11758	9.56337	10.9115	10.541	9.59174	10.2354	10.0086	9.72855	9.6579	9.6129
O94804	23.6075	23.833	23.8655	23.2226	23.0557	22.5131	23.4086	23.4212	23.5026	23.8398	23.2482	22.669	23.4408	23.5792	23.5504	23.6191	23.2021	22.7005
O94806	16.8515	15.6695	15.9038	15.5626	15.4206	15.6641	15.6986	15.901	16.2019	16.3621	15.6426	15.2664	15.9095	16.1237	15.8724	15.7993	15.5418	15.8053
O94819	18.2634	18.3617	18.4744	18.2371	18.18	17.9713	18.0394	18.2601	18.3243	18.7005	18.2474	17.9141	17.9386	18.4909	18.3902	18.3632	18.1099	18.183
O94822	11.9233	11.911	11.8393	11.9941	11.9012	11.8491	12.1186	11.8831	11.8578	11.5208	11.5659	12.4678	11.7177	11.6461	11.5307	11.6855	12.1983	12.6492
O94826	21.0586	21.3281	21.5179	20.6002	21.9442	21.9754	21.1849	21.1193	21.101	21.1114	21.8519	22.0495	21.1431	21.4734	21.2218	21.21	21.5657	21.7965
O94829	11.5358	11.5155	11.4507	11.5921	11.5017	11.4476	12.1059	11.4394	11.6267	11.6196	11.2494	11.013	11.5835	11.2188	11.3588	11.562	11.5427	11.7958
O94830	12.2832	11.9205	12.2531	11.2385	11.7473	12.0744	11.5217	11.8361	11.8662	11.9726	11.8008	12.5019	11.6505	12.4339	12.1579	11.8185	11.7335	11.6796
O94842-3	16.9483	16.165	16.5824	16.4551	16.4834	16.9142	16.5841	16.1607	16.3534	16.5402	16.8538	17.0532	16.3467	16.215	16.1547	16.3406	16.9346	17.5519
O94851-2	10.4836	10.4647	10.4061	10.5341	10.4518	10.4025	9.77245	10.0544	10.0996	10.2731	10.0381	12.4721	10.3433	10.6639	10.3325	10.1117	10.1241	11.1326
O94855	17.6896	17.1369	17.4606	16.5701	17.5869	19.2556	17.1877	17.1847	17.3202	17.487	17.7727	18.7438	17.101	17.6773	17.4028	17.2556	17.7023	18.529
O94864-2	16.9903	17.5903	17.5278	17.5098	17.9437	17.3046	17.3178	17.4023	17.487	17.6774	17.6801	17.3037	17.432	17.3952	17.361	17.4832	17.6305	17.5768
O94868	10.7204	10.2751	10.6571	10.0325	10.5613	11.1112	10.3892	10.4121	10.4709	10.562	10.6508	10.8743	10.2884	10.4908	10.264	10.0556	10.7158	11.5375
O94874	21.9698	21.4976	21.8471	21.0808	21.4056	21.6839	21.455	21.5794	21.6759	21.6638	21.4491	21.656	21.4554	21.5685	21.653	21.7526	21.5268	21.5154
O94880	18.9181	19.2979	19.4139	18.908	19.4126	18.6253	18.8244	19.0565	19.0536	19.4028	19.4296	18.8037	18.9111	19.2055	19.1172	19.2692	19.1684	18.9002
O94886	19.4318	18.5202	18.92	18.0615	17.7758	17.3881	18.5311	18.9345	18.8225	18.3226	17.9971	17.4826	18.5486	18.9591	18.6511	18.6029	18.1061	17.207
O94887-3	5.68596	5.8115	5.70545	5.91121	5.87634	5.90813	5.79671	5.75608	5.75801	5.79784	5.92249	5.86306	5.81492	6.10497	5.81548	6.14745	5.89239	5.10892
O94888	20.5668	19.9881	20.2932	19.6692	20.2334	20.2926	20.2791	19.8103	20.0085	20.2883	20.0286	20.6171	20.2305	20.3573	20.0393	20.0757	19.9629	20.3496
O94901-9	17.8016	16.9874	17.6381	17.0595	17.3553	17.287	17.2909	17.3479	17.461	17.1837	17.3375	17.5004	17.2956	17.3412	17.33	17.3154	17.7542	17.0762
O94903	19.5647	21.0619	21.1235	20.9382	20.9398	20.091	20.2636	20.5939	20.7475	21.0729	20.8563	20.1847	20.5123	20.5949	20.6095	20.8022	20.7793	20.4455
O94905	19.46	18.8228	19.1331	18.3629	19.0424	20.438	19.0634	18.755	18.836	18.4921	19.3441	20.752	18.6303	19.6437	19.4356	19.0551	18.9722	19.4626
O94906	21.6675	22.3176	22.1829	21.6824	22.1691	22.6206	21.6043	22.0093	22.0346	22.239	22.3909	22.3607	21.9923	21.9777	21.9303	22.0186	22.3404	22.3917
O94913	19.988	19.8944	20.093	19.7241	20.3407	20.3142	19.546	19.8025	19.8812	20.2705	20.4061	20.4406	19.7487	20.0096	19.9611	20.0592	20.3027	20.2586
O94915	20.2455	19.6135	20.0427	19.4513	19.6406	20.7237	19.813	19.9505	19.9971	19.8219	19.7131	20.4214	19.7593	19.8386	19.8724	20.0067	19.9245	20.3063
O94916	17.2475	16.3739	16.8166	16.259	17.7392	17.0139	16.8768	16.4992	16.5981	16.7507	17.4546	17.2637	16.4334	16.9098	16.6142	16.7375	17.4088	17.3138
O94919	17.4393	17.6363	17.5739	17.211	17.5395	17.7545	16.6854	17.3806	17.5576	17.632	17.7967	18.0915	16.8488	17.6267	17.6248	17.4081	17.7125	17.9153
O94925	20.787	20.9721	21.2326	20.4276	22.6302	21.783	20.9422	20.9314	20.9794	21.2502	22.2817	21.4483	20.9068	20.8158	20.9171	21.1709	22.4811	21.544
O94925-3	16.0367	17.6157	17.8911	17.1448	19.2114	18.738	16.6132	17.3625	16.8271	17.6394	19.3966	18.7895	17.0596	17.513	17.3819	18.5051	18.5455	17.6302
O94927	11.2729	11.2735	11.199	11.3577	11.2708	11.2268	10.8273	11.1478	11.2114	11.5372	11.4153	11.4595	11.2554	11.0425	11.0319	11.074	11.3146	11.8918
O94952-1	16.4213	16.9252	17.3793	16.93	16.8731	18.5376	16.378	17.0672	16.9319	17.3221	16.8837	18.4726	16.6407	17.5726	17.1364	16.6524	17.6415	17.3962
O94953	14.916	15.0164	14.8137	14.7008	14.4837	14.1253	15.6457	6.12868	16.2219	16.7962	16.3345	16.8174	14.0562	14.8096	14.4766	14.667	14.6949	15.1722
O94966-7	19.0406	18.2928	18.672	17.5551	18.8615	19.4803	18.602	18.3911	18.5729	18.732	18.9456	18.6597	18.2994	18.5306	18.5674	18.6589	19.1228	18.7017
O94967-2	16.6724	16.2325	16.6158	15.9796	16.6119	16.6479	16.163	16.2292	16.2952	16.6688	16.7592	16.6389	15.9791	16.5264	16.49	16.3629	16.6351	16.7413
O94979-3	20.6612	20.9527	20.9538	20.6547	21.0765	20.8274	20.8585	20.6487	20.667	20.9447	20.9668	21.0362	20.7876	20.7162	20.7964	20.7788	20.9941	21.0539
O94986-3	10.6425	10.6244	10.5643	10.6954	10.612	10.5624	9.8718	10.4028	10.3831	10.5922	11.5009	10.9335	11.1461	10.6605	10.9921	11.2598	10.6133	9.0127
O94992	18.0564	18.9213	19.3512	18.9978	19.4708	18.5382	18.5154	18.5977	18.6911	19.3651	19.2307	18.9286	18.1093	18.9388	18.7358	18.9343	19.4003	19.2098
O95070	19.4765	16.5114	17.1255	16.6273	17.6224	16.8997	18.0372	16.8019	16.9447	17.3728	17.3836	17.7055	18.1823	17.5205	16.7671	16.5858	17.3517	17.803
O95071-2	19.3205	19.4408	19.7538	19.1445	19.6921	20.6769	19.2857	19.3771	19.4653	19.5483	19.8541	20.4953	19.0937	19.5821	19.4821	19.503	19.8695	20.4873
O95081	19.0251	18.349	18.6515	18.1061	18.4332	18.3276	18.2701	18.2887	18.2466	18.7207	18.6002	18.7556	18.3114	18.3445	18.3797	18.438	18.5566	18.8453
O95104-3	20.724	21.2753	21.577	21.1062	21.2924	20.6064	21.0731	21.0074	21.0282	21.324	21.1759	20.9656	21.0246	21.2606	21.1501	21.1192	21.1374	20.8854
O95139	18.9152	18.9377	19.1874	18.8517	18.8672	18.9541	19.0381	19.0034	19.0764	18.7982	18.7922	19.0019	19.1681	19.2106	18.9861	18.9274	18.8176	18.5978
O95140	19.8134	19.9536	20.1457	19.5376	19.6619	19.6649	19.7483	19.799	19.8493	19.8523	19.9881	19.5385	19.5244	19.898	19.8221	19.7444	19.9299	19.855
O95149	17.2591	17.6413	17.9567	17.5684	18.6855	17.7494	18.3827	17.4809	17.5213	17.9563	17.9026	17.6197	17.8537	17.6835	17.5822	17.6337	18.2306	17.8794
O95155-2	17.1465	17.6918	18.0418	17.517	17.4666	17.6034	17.0824	17.7659	17.4705	17.4361	17.6721	18.0336	17.4619	17.5194	17.4437	17.4296	17.7492	17.8747
O95159	12.0304	12.012	11.9429	12.093	11.9989	11.9437	11.6545	11.9038	11.8026	11.8607	12.0763	12.7105	11.535	12.0293	12.0643	12.1034	12.1202	12.1501
O95163	18.9932	17.5667	17.7219	17.114	17.6825	17.9446	17.7768	17.6199	17.7351	17.8781	17.8717	18.1307	17.7228	17.76	17.6737	17.7015	18.0158	18.1198
O95164	14.8583	15.169	15.0495	14.5178	15.082	14.2721	14.439	15.0065	15.1204	14.9546	14.7199	14.7006	14.9034	15.0437	14.9354	14.8932	14.6091	14.5622
O95166	18.3339	18.3686	18.8334	18.4264	18.8635	18.8547	18.098	18.4426	18.626	18.847	18.8683	18.7952	18.0625	18.9021	18.9835	18.628	18.5033	18.573
O95167	6.10931	6.24421	6.13025	6.35135	6.31389	6.34805	6.22935	6.18569	6.18777	6.23057	6.36452	6.30068	6.74679	5.94167	6.01994	6.42141	6.26718	6.1207
O95168	21.1822	21.5521	21.4541	20.7536	20.851	21.0348	21.384	21.291	21.342	21.1584	20.7803	20.8718	21.3216	21.1925	21.1575	21.2008	20.9586	21.0071
O95169-3	18.3333	19.332	18.9466	18.9178	18.2492	18.2659	18.7448	18.9	18.7176	18.7222	18.5292	18.4268	18.5383	19.0613	18.8419	18.857	18.507	18.242
O95182	19.6239	20.3107	20.4781	20.0574	20.1752	19.6797	19.3343	20.153	19.8686	20.498	20.1271	20.3326	19.827	20.2942	19.9938	20.0687	19.8859	20.2507
O95183	17.4112	17.2408	17.5635	17.1779	17.0256	17.4411	17.2945	17.1584	17.2641	17.5305	17.1945	17.4136	16.9326	17.3623	17.5271	17.5485	17.1818	17.2893
O95197-3	15.8587	16.18	16.5942	16.5678	16.4938	16.7625	16.1164	16.4299	16.314	16.5593	16.3177	16.7178	16.146	16.9134	16.5677	16.324	16.2662	16.2182
O95202	21.1037	20.8904	21.1855	20.4945	21.2912	22.47	20.995	20.967	21.0271	20.8914	21.3432	22.2091	20.6915	21.2094	21.0983	21.1076	21.3594	21.9492
O95218-2	21.3228	22.0319	22.2789	22.0197	22.0941	21.8008	21.1314	21.71	21.8695	22.4881	22.1712	22.1698	21.6031	21.7124	21.5492	22.0957	22.2101	22.3892
O95219	9.144	9.1178	17.3735	9.17385	9.10144	17.7588	11.8705	12.0195	11.9869	12.0392	12.0395	11.7601	12.0476	11.8432	11.9891	11.833	11.9325	12.0506
O95229-2	11.7822	11.7455	11.688	11.8163	11.7228	11.6607	11.3449	11.058	11.409	11.3291	12.6163	12.6456	11.1652	11.1426	11.9025	11.1693	12.2043	12.8273
O95232	22.062	21.8793	21.811	21.3932	22.3396	22.0978	21.7101	21.8157	21.7581	21.9915	22.193	22.1119	21.7071	21.7014	21.7818	21.9164	22.2405	22.2316
O95236-2	19.7925	19.2963	19.694	18.7944	19.2645	19.4436	19.075	19.4064	19.5923	19.7366	19.2457	19.2261	19.1058	19.5424	19.5058	19.3528	19.3055	19.4544
O95237	11.1165	11.0996	11.0357	11.1745	11.0876	11.0366	11.6399	10.6667	11.896	11.6741	10.6745	10.0067	10.68	12.1535	11.9823	11.0437	10.5447	10.0949
O95239	12.1515	12.1334	12.0633	12.2156	12.1206	12.0651	11.8898	12.0218	11.8721	12.1037	11.747	13.1034	12.7955	11.5611	12.1136	12.0269	11.8515	12.4172
O95243-5	16.9146	17.1759	17.4233	16.9125	18.2094	17.1444	17.2024	17.0624	17.1061	17.181	18.0874	17.1386	17.0259	17.2922	17.2451	17.1596	17.9911	17.0581
O95248	20.2084	20.6467	20.696	20.4198	20.3129	20.2422	20.3284	20.5853	20.7124	20.5621	20.3314	20.0086	20.5266	20.3989	20.4764	20.6467	20.4564	20.0359
O95249	13.0412	13.0021	12.9377	13.0812	12.9778	12.9097	12.7487	12.8767	12.9863	12.9324	13.4208	12.9844	12.7621	12.6764	12.8706	12.9339	13.4154	13.3009
O95251-4	20.4137	19.8514	19.9802	19.3233	19.5727	19.1434	19.5628	19.8768	19.8825	19.7587	19.6681	19.5246	19.7333	19.9136	19.6439	19.8602	19.7879	19.3312
O95260	17.4265	18.4835	18.5916	18.295	18.2221	18.2416	18.2106	18.2483	18.2019	18.4055	18.1959	18.0011	18.4933	18.1079	18.115	18.183	18.3639	18.024
O95260-2	5.34281	5.46078	5.36113	5.55448	5.52172	5.5516	5.44785	5.40967	5.41149	5.44892	5.56606	5.51023	5.80964	4.95319	5.35204	5.57934	5.76414	5.35783
O95267-2	11.4656	11.4273	11.3728	11.4951	11.4039	11.3423	11.1746	11.816	11.537	11.3394	10.8377	11.8012	11.8161	11.1415	11.3015	11.3838	11.2751	11.6103
O95273-2	5.14913	5.26283	5.16679	5.35314	5.32157	5.35037	5.25082	5.21402	5.21577	5.25185	5.36475	5.31095	4.67355	4.65919	4.79922	4.85482	6.38827	6.25283
O95292	20.7996	20.6807	20.9284	20.3727	20.7039	21.5835	20.5222	20.6933	20.8356	20.6417	20.8144	21.5581	20.3312	20.7806	20.734	20.7821	20.8933	21.5369
O95295	19.8445	19.6113	19.1538	18.634	19.8159	19.5574	19.3955	19.3894	19.1868	19.6475	19.6075	19.3861	19.2837	19.4949	19.499	19.2849	19.7058	19.3299
O95297-2	11.8377	11.8043	11.7447	11.877	11.7833	11.7224	11.7845	11.5252	11.5644	11.3806	11.9621	12.5436	11.314	11.4606	11.4142	11.5543	12.2389	12.7892
O95298	18.8667	19.581	19.7815	19.5756	19.3245	19.272	19.5374	19.6221	19.6322	19.3229	19.1526	19.1381	19.2657	19.5987	19.563	19.5584	19.2764	19.1475
O95299	20.7948	20.2163	20.3781	19.4629	19.9829	20.2093	20.444	20.4375	20.3056	20.049	19.9409	19.8666	20.2348	20.435	20.3192	20.3692	19.9715	19.6984
O95319-5	21.8873	22.2635	22.4399	21.9737	22.6069	22.2051	22.1442	22.2004	22.0837	22.3824	22.2311	22.3319	22.031	22.2491	22.1965	22.359	22.2282	22.3092
O95336	15.9872	18.5129	18.796	17.9007	18.4669	17.7908	18.015	17.8471	17.8876	18.1285	17.9261	17.6537	18.2028	17.7314	18.1963	18.1195	17.8359	17.4105
O95340	4.9565	5.06594	4.97349	5.15287	5.12247	5.15019	5.0539	5.01849	5.02017	5.0549	5.16357	5.11177	5.46657	5.33354	5.06617	4.68906	4.79521	5.06987
O95347	21.7013	21.1062	21.5531	20.784	21.9848	24.7276	20.9986	21.4601	21.5266	21.7549	21.927	24.1896	20.8889	21.8661	21.6108	21.3721	21.87	24.2132
O95352	19.3089	14.2959	18.2559	15.7698	16.8527	19.1127	17.1292	17.0813	17.22	16.9385	17.0447	18.1794	16.986	17.6173	17.4077	17.0399	17.0666	17.3722
O95363	18.4547	16.4016	17.383	16.1005	16.4131	18.6398	17.0302	17.0738	17.1656	17.1015	17.1814	17.8386	16.7559	17.1924	17.1024	17.0156	17.3194	17.9669
O95365	5.81115	5.93947	5.83108	6.04138	6.00575	6.03825	5.92534	5.88382	5.8858	5.92651	6.05392	5.99319	6.20221	5.45083	5.94014	5.99203	6.31285	5.7892
O95372	21.8812	21.0809	21.2371	20.6515	21.1471	21.3075	20.8789	21.0552	21.1093	21.4948	21.4076	21.3505	21.3917	21.1218	21.186	21.2664	21.2304	21.0927
O95373	19.7391	18.9574	19.3246	18.3934	19.8432	21.4363	19.3578	19.103	19.3381	19.2713	19.799	20.8227	18.8636	19.4	19.2677	19.2599	20.2324	20.6401
O95376	18.2271	17.8021	18.2377	17.2297	18.2332	18.9903	17.711	17.9062	17.9829	18.0271	18.0916	18.9961	17.7877	17.853	17.9864	18.0507	18.0651	18.9654
O95379	22.629	22.0818	22.3823	21.3057	22.9179	22.5296	22.1005	21.9881	22.2117	22.1003	22.906	22.5321	22.1222	22.0502	22.1797	22.3019	22.8734	22.3041
O95391	18.8055	19.6288	19.9602	19.7354	20.3761	19.7523	19.1612	19.5449	19.548	20.0469	20.1706	19.7859	19.4641	19.6208	19.7055	19.8032	19.9546	19.7153
O95394	18.0681	17.687	18.1608	17.3312	17.8966	19.2081	17.6063	17.6725	17.7658	18.0439	18.0696	19.1848	17.696	18.0024	17.9894	17.7422	18.0968	18.8
O95396	17.9189	17.5816	18.0247	17.157	17.4547	16.934	17.4532	17.5622	17.6391	17.6954	17.7322	16.9833	17.4814	17.6099	17.6565	17.6159	17.5982	17.0993
O95400	17.4854	18.3859	18.8924	18.3722	19.5428	18.0549	17.9976	18.3821	18.4131	18.9089	19.0861	17.9502	18.2209	18.3897	18.3618	18.4235	18.8234	18.5278
O95402	16.1652	15.912	16.2757	15.7865	16.2733	16.1649	15.6879	15.8616	15.6973	16.3069	16.4528	16.5618	15.7655	15.9829	16.0504	15.9831	16.217	16.5621
O95425-2	20.4847	20.5661	20.8257	20.5561	20.2803	18.8535	20.3044	20.1653	20.0748	20.5693	20.2963	20.1341	20.4255	20.6515	20.5085	20.4051	20.1232	19.4279
O95429-2	5.46078	15.3075	16.1679	16.3041	17.3404	15.1652	13.7912	14.1467	14.1517	14.5612	14.5967	14.5377	13.9565	14.2394	14.2699	14.2385	14.4974	14.6993
O95433	21.5742	21.5309	21.8081	20.9593	22.235	23.0573	21.2645	21.4776	21.6293	21.5573	22.3114	22.9204	21.1026	21.4786	21.4049	21.6087	22.5671	22.9964
O95453-2	20.0754	20.2968	20.4377	19.7261	20.6589	21.4848	20.055	20.1526	20.2571	20.3361	20.6111	21.2664	20.2959	20.2858	20.1659	20.191	20.4734	21.2675
O95456-2	17.782	17.2989	17.4667	16.7487	18.2539	20.0123	17.4475	17.5419	17.6863	17.7254	18.0875	19.0781	17.1678	17.7226	17.6576	17.7435	18.298	18.9496
O95466-2	23.2623	22.7553	23.0571	22.4233	22.126	22.9492	22.8057	22.8926	22.9825	22.74	22.3141	22.834	22.696	22.9065	22.8478	22.902	22.5683	22.64
O95470	19.7107	18.6275	18.8409	18.0772	18.5547	19.1818	19.2924	18.9118	18.8075	18.0056	18.5296	19.4375	18.7768	18.7917	18.7194	18.7086	19.1056	18.8707
O95478	11.5043	11.4878	11.4211	11.5658	11.4759	11.4236	12.0357	10.5691	10.8218	10.712	12.1681	12.5537	11.272	10.6288	10.6133	10.9491	12.9554	12.4722
O95479	18.6972	18.4489	18.9446	17.9075	18.1831	18.4397	18.4132	18.5442	18.4598	18.5689	18.3981	18.2332	18.386	18.7844	18.5307	18.4339	18.2045	18.2645
O95486	18.2427	17.8926	18.0955	17.8441	17.962	18.9201	17.2548	17.9791	18.2488	18.3706	18.3263	18.7717	17.3735	18.1536	18.0054	18.1207	18.5254	18.7588
O95487-2	18.3383	18.7021	18.9603	18.7418	18.3874	18.8559	18.431	18.5821	18.6348	18.7683	18.6444	18.9221	18.1647	18.5882	18.572	18.6889	18.9133	19.0597
O95498-6	5.49449	5.61581	5.51332	5.71217	5.67848	5.7092	5.60229	5.56302	5.56489	5.60339	5.72385	5.66643	5.73482	5.90054	5.61119	5.46315	5.43246	5.57461
O95503	10.3386	10.3365	10.2696	10.4125	10.3326	10.2912	10.1119	10.1673	9.97345	10.4042	11.0276	10.2957	10.3675	9.72076	10.1033	10.4103	10.9545	10.4444
O95551	19.1318	19.0673	19.2319	18.5171	19.9025	20.114	19.5601	18.8649	19.0816	19.2633	19.6433	19.5545	18.9505	19.2314	19.0135	19.1343	19.6995	19.9236
O95562	18.1888	17.2087	17.6909	17.0191	17.277	18.3928	17.671	17.6855	17.7715	17.5489	17.3587	17.7423	17.2408	18.0862	17.8455	17.7036	17.4322	17.4294
O95563	16.6697	17.3179	17.0159	16.9009	16.9281	17.7203	16.4999	17.2658	17.3155	17.1806	17.0433	17.249	16.5582	17.375	17.2071	17.3633	17.0764	16.9672
O95568	13.2546	13.2207	13.152	13.3038	13.1991	13.1324	13.5398	13.4509	13.602	13.2278	13.0439	12.4052	14.0288	13.5561	13.5129	13.5482	13.0137	11.6054
O95571	20.8746	20.1305	20.1756	19.6861	20.0341	20.1375	20.1722	20.1983	20.1098	20.3028	19.9465	20.3021	19.8248	20.3363	20.3832	20.2771	19.9369	20.2502
O95573	20.1441	19.5884	20.251	18.4528	19.6948	22.3314	19.7833	20.0657	20.1431	19.8906	19.8992	20.6891	19.6205	20.0849	19.9736	20.0258	20.1596	20.5805
O95602	19.7662	18.6382	19.1266	18.5497	19.149	20.2927	19.0592	19.0944	19.1897	19.0861	19.5538	19.5433	18.7967	18.9674	18.9656	19.0924	19.8942	19.7928
O95613	20.1557	20.285	20.525	20.0632	20.0057	19.7997	20.2009	20.077	20.2165	20.4041	20.1199	19.8128	19.9289	20.2121	20.2113	20.2419	20.1767	20.0587
O95619	18.381	18.0063	18.3644	17.6855	18.3102	18.2581	17.8074	18.1469	18.2729	18.3576	18.3662	18.0526	17.9463	18.1735	18.1406	18.2609	18.277	18.197
O95625	18.1506	18.6768	18.6378	18.2083	18.8478	17.5909	18.0949	18.2242	18.2696	18.5739	18.8462	18.0919	18.258	18.5004	18.402	18.4411	18.6956	17.8075
O95628-5	16.436	16.5112	16.6305	16.0286	16.6264	16.8084	16.0401	16.3163	16.1649	16.6759	17.0584	16.7793	16.0492	16.4574	16.3886	16.3253	16.9316	16.8774
O95630	19.6392	19.5884	19.682	19.2189	19.4265	20.0076	19.4887	19.3689	19.386	19.5618	19.2717	20.4745	18.9051	19.5838	19.5921	19.6604	19.517	20.2806
O95639	16.4255	17.8711	18.2344	17.756	18.0973	17.474	17.4048	17.3222	17.2132	17.8857	18.058	17.968	17.3873	17.6083	17.4287	17.5595	17.7434	18.1424
O95644-6	19.0484	19.6465	19.8055	19.4486	19.7703	19.0106	19.1692	19.2193	19.2938	19.6869	19.6584	19.6907	19.4126	19.375	19.3198	19.5792	19.5538	19.4912
O95671-2	19.3654	18.9487	19.3236	18.8464	19.2068	19.7487	18.9189	19.0501	19.1169	19.1251	19.1076	20.1143	18.899	19.0334	19.0692	19.0062	19.2662	20.1553
O95674	18.9812	18.2118	18.3645	17.7008	17.8907	18.2603	18.4081	18.6903	18.6852	17.8858	17.8529	17.8909	18.1388	18.5534	18.2845	18.1299	18.1465	18.1463
O95685	18.1537	17.1904	17.466	16.484	17.1928	18.0183	17.0515	16.9517	16.9487	17.1021	17.56	18.8644	17.1693	17.8318	17.4847	17.1494	17.2005	17.608
O95696	19.2295	19.471	19.3394	18.9436	18.9346	18.8759	19.2776	19.2545	19.2977	19.0729	19.0728	18.8162	19.0693	19.3765	19.1847	19.2798	19.0619	18.8191
O95707	16.1277	16.5545	16.8306	16.3972	16.879	16.3043	16.4691	16.2648	16.3491	16.6292	16.7741	16.6025	16.2676	16.3739	16.3355	16.3371	16.9026	16.8795
O95714	19.1751	15.0335	16.6591	14.9997	14.9286	15.376	15.9977	15.643	15.7719	15.6303	15.8707	17.2192	15.5464	15.9001	15.734	15.7571	16.1159	17.0357
O95716	12.5097	10.7785	11.068	8.17982	10.6462	11.6991	10.6691	10.6691	10.7159	10.8046	10.9288	11.0774	10.4239	11.507	11.164	10.685	10.397	10.6246
O95721	19.854	19.8955	20.0275	20.0126	19.7843	19.8269	19.7905	19.6862	19.7433	20.0445	20.0381	20.0909	19.3583	20.1708	20.0009	19.9519	19.8861	20.0082
O95747	20.458	20.6716	20.6618	19.9742	20.5833	20.0948	20.1681	20.3052	20.1627	20.5922	20.4758	20.7278	20.2638	20.3201	20.3175	20.4007	20.3751	20.7614
O95749	12.9199	12.8906	12.8216	12.9733	12.8715	12.8081	12.8134	12.9798	12.7403	13.072	13.0424	12.6416	13.1989	12.501	12.8888	13.0069	12.8843	12.8245
O95757	5.76569	5.61071	5.65749	5.58273	5.52715	5.43769	5.51574	5.26003	5.20412	5.37299	4.88633	7.30834	5.61245	5.8494	5.76711	5.5429	5.42862	5.33653
O95758-1	19.963	20.1138	20.3727	19.9163	19.7444	19.7276	19.7094	19.9744	20.0739	20.2944	19.9287	19.8507	19.8239	20.1634	20.102	20.1606	19.8089	19.77
O95777	18.9559	19.6474	19.7966	19.596	19.6051	19.3658	18.7737	19.6462	19.6502	20.0108	19.6855	19.2021	19.5325	19.6954	19.4357	19.4604	19.3464	19.5081
O95782-2	22.9157	22.2877	22.5878	21.9672	22.1208	22.9042	22.2964	22.5203	22.5972	22.2954	22.1324	22.9363	22.3108	22.5848	22.5024	22.4236	22.2883	22.6552
O95785-3	19.162	19.0302	19.24	18.6551	19.2342	18.7362	18.3674	19.0908	19.0152	19.4681	19.2888	18.8225	18.7314	18.9193	18.9007	18.9747	19.375	19.1544
O95786	20.2818	19.7601	20.1481	19.3272	19.2224	20.1154	19.9555	19.846	19.8984	19.7641	19.5127	19.8746	19.8746	19.677	19.7626	19.9122	19.9169	19.7087
O95793	20.3045	20.3907	20.6597	20.273	21.9714	22.1209	20.1637	20.1494	20.1866	20.6631	21.7626	22.7827	20.0885	20.3946	20.4655	20.5588	21.6281	22.5673
O95801	17.7325	18.0386	18.4728	17.9477	19.232	18.4537	17.4801	17.7265	17.823	18.269	19.4493	19.1171	17.3816	17.9987	17.9936	18.0663	19.1702	19.2531
O95807	10.2569	10.2003	10.1637	10.2507	10.1675	10.1028	9.93723	10.1573	10.2431	10.0692	10.1134	10.6136	10.0646	10.2202	10.1893	10.1521	10.2417	10.2665
O95810	19.4314	19.1734	19.1301	18.6405	18.1753	16.7713	19.4811	18.4827	18.398	18.7585	18.466	17.718	18.6222	19.0979	19.1508	18.2514	18.5219	17.6434
O95816-2	17.7202	19.4653	19.9919	19.5328	19.8654	20.2883	18.7848	18.9191	19.1303	19.5358	19.6761	20.812	18.7692	19.0756	19.0809	19.2308	19.6967	21.0312
O95817	19.2724	19.8925	20.321	20.0119	19.8105	19.3532	19.259	19.6512	19.6928	20.2541	19.9765	19.8199	19.2909	19.7853	19.7412	19.953	19.8376	20.0525
O95819-2	20.5303	20.6709	20.8873	20.3944	20.6777	21.4099	20.5539	20.4699	20.5339	20.7578	20.5734	21.6743	20.4297	20.5677	20.5056	20.6005	20.8153	21.6467
O95822	18.3746	17.7998	18.1636	17.6862	17.9728	17.9646	18.2767	17.9937	18.0654	17.8039	17.7084	18.1067	17.9032	18.2966	18.1738	18.2171	17.8802	17.4618
O95825	16.7437	17.7381	18.0578	17.8534	17.7553	17.3799	17.066	17.2546	17.3962	17.7797	17.9116	18.1084	17.4661	17.4401	17.584	17.6134	17.6864	17.7454
O95831-3	20.5557	21.4504	21.5551	21.2599	21.2087	21.4538	20.9519	21.3163	21.3819	21.3283	21.1387	21.3691	21.0998	21.1923	21.1429	21.3192	21.1149	21.6338
O95833	16.7809	15.3785	15.8126	15.0267	15.2486	14.831	16.689	15.3046	15.9514	15.9481	15.5143	13.6806	15.4272	15.5073	15.9202	15.962	15.6288	14.6113
O95834-2	20.6131	20.6097	20.5488	20.3255	20.1775	20.896	20.2253	20.4105	20.476	20.4111	20.2719	21.3644	20.207	20.5725	20.5527	20.5178	20.4136	20.8918
O95835	10.4992	10.1733	10.3195	9.96166	10.5143	9.7859	9.78438	10.041	10.1532	10.3688	10.976	9.92412	9.98606	10.6515	10.4171	10.1235	10.0475	9.99847
O95861-4	18.8233	19.0753	19.3251	18.948	19.0496	18.8958	18.8983	19.0838	19.2116	19.1621	18.9392	18.8245	19.0765	18.8772	18.934	19.0101	19.0149	19.2204
O95864-3	5.11398	5.22696	5.13154	5.31668	5.28532	5.31395	5.21806	5.18151	5.18327	5.21913	5.33129	5.27789	4.50314	4.63977	4.30724	4.3944	4.67795	8.91332
O95865	20.0435	20.2028	20.389	19.9468	19.8618	18.8049	19.8673	19.9932	19.9282	20.38	19.933	19.1402	20.0354	20.1195	20.1487	19.9979	19.7086	19.2332
O95866-4	10.8441	10.9387	11.0387	10.7025	10.2876	9.69516	10.4074	10.432	10.492	10.5836	10.6701	10.8999	10.3508	10.7184	10.8019	10.6486	10.6227	10.345
O95870	12.5802	12.564	12.4901	12.6502	12.552	12.4956	12.8868	12.9924	13.1754	12.0703	12.0762	12.1449	12.6029	12.5757	12.5146	12.4977	12.4626	12.7002
O95873	11.018	10.6109	10.8314	10.4169	10.5786	11.3099	10.6286	10.6454	10.7017	10.7935	10.8937	11.0995	10.2961	10.8679	10.6701	10.7086	11.0529	11.1509
O95881	17.7804	18.103	18.3228	17.8791	18.3655	18.1347	17.5888	18.2671	18.266	18.5037	18.1811	17.7831	17.8603	18.3068	18.1235	18.0667	18.0105	18.2177
O95905	11.7798	11.7584	11.6926	11.8362	11.7438	11.6883	11.2575	11.3567	11.4555	11.8026	12.8386	11.7831	11.1952	11.3234	11.2301	11.4807	12.8862	12.3913
O95926	18.7276	19.1607	19.471	19.2541	19.6916	18.4827	18.8073	18.7396	18.9561	19.6499	19.8854	18.7429	18.9127	18.8524	18.8071	19.1517	19.9567	19.1152
O95980	11.5594	11.5191	11.4651	11.5867	11.4947	11.4319	11.8698	11.7371	11.8109	11.6121	11.3293	10.7097	12.0033	11.5997	11.5899	11.6606	11.3266	10.8905
O95983-2	19.2193	19.0451	19.2512	18.5636	19.3127	19.056	18.5497	18.9415	18.7998	19.3186	19.6344	19.1972	18.8463	18.7613	18.8366	19.0602	19.511	19.4321
O95985	11.7293	11.7058	11.6415	11.7823	11.6902	11.634	11.9919	11.6065	11.649	11.4603	11.648	11.8261	11.897	11.6626	11.437	11.5807	11.796	11.8153
O95989	19.923	20.1159	20.3975	20.0959	20.1541	19.1086	20.0322	19.8778	19.9435	20.3528	20.0207	19.5605	19.8115	20.1467	20.1434	20.0438	19.9898	19.6482
O95999	18.1233	20.0363	20.062	19.8883	20.0549	19.6812	19.4841	19.5204	19.3066	19.8349	19.7957	19.9076	19.4535	19.1762	19.2319	19.46	19.9753	20.595
O96000	17.6081	19.7587	19.8198	18.9756	19.424	18.1358	18.6909	19.0689	19.1028	19.2189	19.0197	18.6166	18.6583	18.8779	18.7765	19.2292	19.1621	19.0545
O96005	18.4598	17.8506	18.4233	17.6795	18.3616	19.0322	18.4846	18.2309	18.2497	17.9724	18.507	18.3673	17.9716	18.3978	18.2141	18.0022	18.6963	18.5083
O96006	16.3952	15.2098	15.7334	15.0559	15.2972	15.7172	14.57	15.624	15.9018	15.6429	15.8683	15.7906	15.3046	15.6647	15.7155	15.6762	15.7465	15.273
O96007	10.7223	10.689	10.6366	10.7535	10.6684	10.612	10.4491	10.3105	10.3057	11.3314	11.2843	10.3987	10.9219	10.5672	10.4971	10.7293	10.7366	10.6298
O96008	19.7815	19.7585	20.2027	19.1191	20.4954	20.9001	19.9577	19.6935	19.9355	19.7626	20.3663	20.5394	19.5905	20.1055	19.7966	19.8673	20.4313	20.4482
O96009	8.84638	8.8279	8.77979	8.88526	8.8157	8.77299	8.38058	8.47879	8.7922	9.21217	8.82944	9.22845	8.51929	8.50072	8.70372	8.75777	8.80401	9.64302
O96011	18.7892	19.1775	19.2909	19.1674	18.6763	19.1596	19.43	19.0942	19.1624	18.7615	18.5559	19.2555	18.7493	19.2735	19.1517	19.0978	18.9174	19.0656
O96013	11.2112	11.1729	11.12	11.2388	11.1495	11.089	11.286	10.9654	10.9375	11.161	11.386	11.2422	10.912	11.2182	11.3077	11.2137	11.1393	11.1764
O96017	12.3029	12.2901	12.2161	12.3758	12.28	12.2261	11.9824	11.9688	11.7996	12.2481	12.0807	13.5947	12.1602	11.8981	12.0304	12.286	11.9607	13.3521
O96019	21.7167	21.8721	21.9985	21.3515	21.9182	22.0435	21.5683	21.6284	21.7416	21.9569	21.9222	22.0768	21.5557	21.8132	21.7025	21.8627	21.9204	22.0376
O96028	17.0262	17.4163	17.7454	17.4008	17.8765	19.2267	17.4607	17.3478	17.4179	17.8004	17.7052	18.961	16.9003	17.9096	17.4003	17.3735	17.7358	19.3545
O96033	15.6021	16.937	17.4082	16.9275	16.9868	16.1366	16.0813	16.5994	16.2677	17.3906	17.0864	16.5681	16.5006	16.3344	16.6801	16.6854	16.8837	16.9381
P00167-2	17.5386	17.4979	17.7541	17.2497	17.8122	18.0061	17.6386	17.2925	17.2601	17.5122	17.8445	18.3012	17.3984	17.6607	17.392	17.6205	17.7708	17.9988
P00338	24.1208	24.3295	24.5894	24.0362	24.7333	26.6161	23.5575	24.6353	24.7321	24.8382	24.8823	25.7888	24.1615	24.2121	24.2612	24.5322	24.9552	26.3216
P00352	5.86654	5.99607	5.88665	6.09895	6.06298	6.09578	5.98137	5.93945	5.94145	5.98254	6.11116	6.04985	5.70622	6.30854	6.20441	6.10603	5.91189	5.75141
P00367	22.7121	22.9574	23.1325	22.3325	22.9065	22.175	22.2993	22.8637	22.8047	22.9968	22.7766	22.4675	22.6507	22.74	22.7822	22.9246	22.6782	22.4401
P00374	11.44	11.3929	11.3434	11.4564	11.3648	11.2995	10.3359	10.9111	11.0161	11.1002	11.3149	13.5866	10.6919	10.8876	10.9622	10.905	11.746	13.0923
P00387-2	19.9279	18.7338	19.217	18.8365	18.5391	19.6782	19.2435	19.175	19.1973	18.8838	18.8589	19.5707	19.2864	19.0833	19.0187	19.166	19.1031	19.2618
P00390-2	22.8134	23.0099	22.9671	22.9009	23.0706	20.517	22.9911	22.3422	22.3095	23.0652	23.0684	21.4889	22.6134	22.666	22.7739	22.7587	22.7923	21.6631
P00403	19.8395	21.3268	21.3768	21.2846	20.7342	20.7283	21.0953	21.4572	21.4179	20.5652	20.4112	20.355	20.5546	21.0907	21.1549	21.1577	20.9132	20.4479
P00414	19.8766	17.9395	18.4498	17.4322	17.3801	18.5469	18.4989	18.5895	18.7556	17.9888	17.8113	17.9797	18.9463	18.8731	17.8974	17.9018	17.9264	18.0566
P00441	23.9349	24.8866	25.3087	25.5863	24.7694	22.8638	24.4896	24.6708	24.8994	25.3991	24.6321	23.2552	24.3847	25.0712	24.6574	25.0422	24.6055	23.5911
P00488	13.7586	13.3106	13.5108	13.4655	12.7932	12.0123	12.9429	12.9587	13.0246	13.1355	13.2639	13.4987	13.1369	13.5022	13.4825	13.0635	13.0978	12.5319
P00491	20.3779	20.8983	21.6967	21.452	21.434	21.3925	20.6556	20.8964	21.0377	21.6603	21.3895	21.6068	20.9895	21.2999	21.0512	21.1659	21.1953	21.5446
P00492	19.1973	19.5486	19.9678	19.1593	20.2493	20.8243	19.164	19.5157	19.4533	19.6855	20.1717	20.9516	19.5286	19.3722	19.5482	19.5257	20.174	20.8033
P00505	22.1853	22.0408	22.7564	22.6542	22.4233	22.28	22.2317	22.5166	22.4982	22.1488	22.2484	22.696	22.3902	21.9458	22.2111	22.6095	22.5495	22.653
P00519	17.436	17.1748	17.537	16.9509	16.8866	16.6897	17.1811	17.1041	17.0684	17.3158	17.1974	16.8025	17.108	17.169	17.0763	17.2607	17.1166	16.9377
P00558	25.5015	25.8982	26.0775	25.5847	25.8557	25.9034	25.3786	25.3922	25.4661	26.0852	25.9243	26.5601	25.7469	25.7717	25.7772	25.8117	25.5054	26.1968
P00568	5.35589	5.47414	5.37425	5.56807	5.53522	5.56517	5.46059	5.42232	5.42414	5.46166	5.57907	5.5231	5.53444	5.80295	5.8153	5.30575	5.41975	4.97812
P00738	19.1197	22.447	22.3487	21.6566	21.6133	18.2524	19.2584	21.849	21.718	21.8349	21.2063	19.5551	19.4777	22.0562	21.4684	21.5749	21.027	19.8405
P00813	21.3827	21.3223	21.6352	21.2579	20.9515	20.1882	21.3196	21.2249	21.497	21.3691	20.8775	20.4466	21.3535	21.3191	21.2777	21.3236	20.7393	20.7253
P00918	18.5216	17.4004	17.7333	17.4652	16.8809	17.143	18.2107	16.7051	17.1392	17.4521	17.0058	18.5983	18.1671	17.9436	17.667	17.198	17.046	17.0652
P00973-2	12.7644	12.7415	12.67	12.826	12.7259	12.6659	11.7756	12.3505	12.1837	12.1827	11.6432	16.2022	11.8972	12.6606	12.5936	12.2523	13.2416	13.696
P01009	18.6291	19.1548	18.8437	18.5301	18.2219	17.142	18.9248	18.6253	18.4233	18.4755	18.0399	18.0116	18.2732	20.1261	19.0899	17.9129	18.0565	16.9978
P01024	10.2482	10.188	10.1535	10.2367	10.1533	10.0871	11.6633	9.64708	11.7233	10.3605	9.58332	8.12228	10.5144	10.3246	10.356	9.94295	9.8343	10.1173
P01034	10.9074	10.9025	10.8334	10.9815	10.897	10.8521	11.8842	11.9509	11.2596	10.5637	10.0224	9.72078	11.131	11.3994	11.104	10.4474	10.8118	10.4974
P01040	5.85675	5.98606	5.87683	6.08877	6.05286	6.08561	5.97135	5.9295	5.93149	5.97252	6.10092	6.03971	5.50267	6.53629	6.64887	5.9601	5.68304	5.58027
P01042-3	14.1954	14.0246	14.3553	13.9035	12.4273	13.1646	13.4957	14.1885	14.1825	14.0054	13.8136	12.391	13.9621	14.235	13.9927	13.5996	13.3594	12.927
P01100-3	9.99997	9.96117	9.91657	10.0178	9.9379	9.88191	8.41734	9.40184	9.98403	11.5239	10.7273	9.64941	9.49727	9.95188	9.9154	10.5703	10.056	9.70337
P01106	16.0003	16.892	19.9812	20.3152	20.013	16.6462	17.0826	17.6823	18.1319	20.1957	19.2429	17.5067	16.8267	17.6888	18.1393	20.0553	19.4244	17.7133
P01111	12.213	12.2027	12.128	12.2888	12.1939	12.1415	12.1131	12.2524	12.1782	12.0373	12.2239	12.3615	11.5695	12.0198	12.2891	12.4064	12.4975	12.3814
P01116-2	18.443	18.7538	18.7627	18.5276	18.6011	18.2843	18.6452	18.5853	18.692	18.5735	18.3959	18.4787	18.4022	18.6733	18.6428	18.6403	18.4092	18.6035
P01130-2	11.3876	11.3743	11.3066	11.4529	11.3642	11.3137	9.76864	10.9741	11.1107	11.7122	13.0172	11.6047	10.5882	10.782	10.8164	10.9916	12.9431	12.088
P01137	16.3811	15.4428	14.9427	14.6384	16.693	16.7184	15.3987	15.5582	15.4363	15.7673	16.5625	16.0942	15.6519	15.9673	15.9076	15.4721	16.0039	15.7743
P01375	11.2213	11.1982	11.137	11.2712	11.183	11.129	10.0629	10.4182	10.5609	12.4726	12.2738	11.3293	9.92871	10.462	10.7502	12.4985	12.5775	10.9024
P01579	16.9685	17.7622	18.6358	18.0087	21.0008	20.8161	17.4132	17.8666	18.3287	18.8297	18.8558	21.8775	16.6261	17.8241	17.9784	19.2651	20.6916	20.782
P01589	16.385	17.3432	18.0807	17.499	20.3646	20.6564	17.7543	17.614	17.6872	18.0653	19.6024	19.6216	16.822	17.7188	17.5701	17.6639	20.1897	20.3689
P01730	21.6104	20.7746	21.329	20.275	20.0102	21.2585	21.3953	21.1678	20.9868	20.7178	20.0124	20.9795	21.1774	20.4408	20.7159	20.9439	20.7449	21.2493
P01733	11.1756	11.1461	11.0887	11.2157	11.1274	11.0708	11.1348	11.8175	11.7961	11.3233	10.767	10.004	11.0526	11.166	11.4049	11.6811	11.194	10.3432
P01834	15.6624	15.365	15.282	15.2912	13.6068	3.43471	14.3622	13.1123	12.9837	13.3208	12.6207	12.1376	13.3576	14.2064	13.4946	13.1314	12.4404	11.9465
P01854	13.3725	11.7419	11.8357	11.2338	11.1607	10.6536	11.4739	11.4982	11.5627	11.6631	11.7623	12.0062	11.7824	11.9391	11.8788	11.7378	11.6379	10.9697
P01857	6.42348	6.5653	6.4455	6.67795	6.63856	6.67447	6.54879	6.50289	6.50507	6.55007	6.69089	6.62375	7.32497	7.13255	6.95668	6.42641	6.07954	5.48751
P01876	19.1897	17.7696	17.9287	17.4618	17.2894	16.0358	18.2916	17.7609	18.1686	18.0705	17.5185	15.8628	17.2341	18.4073	18.0613	17.6578	17.4812	16.7864
P01920	5.81294	5.9413	5.83287	6.04324	6.0076	6.0401	5.92708	5.88554	5.88752	5.92824	6.05569	5.99494	5.45779	6.16424	6.16242	5.83719	5.96784	6.07279
P02545	23.3699	23.096	23.3614	22.8888	23.7847	24.2103	22.2969	22.7605	22.7977	23.3122	23.6968	25.8143	22.3284	23.2243	23.2912	23.5048	23.7482	24.5647
P02652	15.1457	18.8088	19.0727	18.2554	17.9426	14.1613	14.5404	18.5848	18.7705	18.5414	17.96	14.9712	14.3309	19.309	18.3005	18.6267	17.907	14.8792
P02671-2	20.3986	20.1222	20.2649	19.8603	19.2357	18.6842	20.7365	19.6126	20.259	19.9723	19.623	18.3598	20.0995	20.6555	20.4597	19.5022	19.4599	18.3565
P02675	18.7026	19.4491	19.3853	19.1683	18.5286	17.1961	18.9688	18.7778	18.8517	18.7434	19.1764	17.9007	19.0025	19.4197	19.247	18.4742	18.5184	17.7587
P02679-2	19.02	19.709	19.6565	19.1713	18.6795	17.3777	19.3232	18.6489	18.8775	18.8412	18.5954	19.2913	19.3442	19.7507	19.6324	18.6151	18.7127	17.5174
P02686-2	19.4674	19.9121	20.336	20.0747	19.7314	18.9318	19.4165	19.783	19.7583	20.4343	19.7528	19.3026	19.3532	19.9701	19.9896	19.8306	19.7023	19.5989
P02750	5.3216	5.17847	5.2217	5.1526	5.1013	5.01869	5.05266	5.14747	5.51858	5.53575	5.10191	4.64112	5.18573	5.40475	5.32869	5.12157	5.01603	4.93098
P02765	9.46733	12.3836	12.7741	11.9575	11.9948	8.10423	9.71823	11.9336	11.9453	11.9251	11.2427	9.9045	10.8758	11.6085	11.3503	11.0341	10.9555	10.9058
P02775	15.2503	14.0785	14.1391	13.7835	13.2421	12.589	13.6337	13.6517	13.722	13.8391	13.9724	14.2244	14.5809	14.3209	14.3014	13.7086	13.9607	12.1586
P02776	11.3332	11.3514	11.2669	11.444	11.3579	11.3213	10.0056	11.6905	11.7914	11.8653	11.9822	10.7447	11.4982	11.3461	11.7455	11.4676	11.4647	10.5628
P02786	20.2665	20.3947	20.7716	20.1254	21.5574	24.3929	20.0069	20.3797	20.3867	20.7754	21.9509	23.9996	19.9009	20.7759	20.5278	20.6099	22.5055	23.1608
P02787	9.33146	10.0957	10.5637	9.45511	9.74579	9.01354	10.1004	9.79017	10.0165	9.88413	9.39295	9.01993	9.49216	10.1258	9.90254	9.62399	9.55233	9.50622
P02788-2	19.9939	20.0306	19.8041	19.2822	18.8343	18.5017	19.8476	19.8981	19.6585	19.3896	19.2106	18.4388	19.2836	20.5305	20.1101	19.6188	18.5709	18.2967
P02790	16.4297	17.1502	16.8002	14.7977	15.2783	14.0379	14.377	16.2351	15.8407	16.7679	16.363	14.8792	14.7992	16.5007	16.1325	16.2787	15.7828	14.9664
P02792	11.7597	12.0736	12.461	11.8717	13.8052	11.2111	12.0011	12.0248	12.0913	12.196	12.3022	12.5513	11.3083	12.2693	12.4757	12.3093	12.6171	12.1702
P02794	16.5868	15.5759	16.1356	15.9034	15.324	15.6296	15.9169	15.5566	15.7034	16.234	16.0028	15.7358	15.79	15.9618	15.8575	15.7763	15.6008	16.1449
P02795	20.5481	21.4538	21.9562	21.9466	22.2955	22.8238	21.0112	21.35	21.3998	22.2583	22.0102	22.9935	20.9831	21.4385	21.4892	21.7451	22.0397	23.3331
P03886	5.58717	5.71054	5.60633	5.80852	5.77426	5.8055	5.6966	5.65668	5.65858	5.69772	5.82021	5.76182	5.43856	5.92256	5.45848	5.98705	5.7246	5.75332
P03915	12.2854	12.2504	12.1887	12.3258	12.2285	12.1651	12.7041	12.0559	12.2284	12.1015	11.9276	12.4219	12.162	12.407	12.2453	12.338	12.1425	12.1351
P03928	18.7447	17.5066	18.0603	17.2145	17.0515	19.1866	18.2464	17.6123	18.0479	17.6727	17.1042	19.0714	18.2343	17.9987	17.8354	17.8595	17.4549	18.3535
P03989	20.7866	21.0958	21.333	20.8901	22.1002	21.9549	20.8938	20.8876	21.1472	21.3529	21.7891	22.0806	21.2449	21.027	20.9943	21.3464	22.2126	21.3333
P04040	20.6512	22.0687	22.0963	21.8154	21.5505	20.6773	21.3398	21.3902	21.3043	22.115	21.4976	21.201	21.2864	21.9883	21.9699	21.5872	21.2254	20.7892
P04049	18.2606	17.7799	18.2149	17.1107	18.0699	18.3418	17.7191	17.6189	17.8199	17.9304	17.9994	18.6776	17.8195	17.84	17.7259	17.7325	18.114	18.5283
P04062-4	10.4307	10.907	10.7043	10.7022	10.7837	11.1394	10.6191	10.6319	10.686	10.7769	10.8824	11.0746	10.501	10.549	10.5442	10.5356	10.8033	11.749
P04066	10.3352	10.3177	10.2593	10.3866	10.3056	10.2575	10.0294	10.6309	10.6546	11.0432	10.2381	9.28238	10.6817	10.2366	10.3737	10.4232	10.0039	10.1664
P04075	25.6191	25.7117	25.9055	25.3291	26.0028	26.3992	25.3553	25.408	25.3037	25.86	25.9905	27.0354	25.6642	25.643	25.766	25.6939	25.7044	26.4795
P04080	19.5878	18.0321	18.8195	18.8174	17.9897	17.524	19.8364	18.0245	19.3808	18.5998	17.8952	17.0383	18.7625	19.3346	18.9339	18.6406	17.5842	17.468
P04083	24.7613	24.6981	25.033	24.4701	24.0903	22.5095	24.5801	24.62	24.6874	24.9057	24.2645	22.5012	24.5931	24.7964	24.7138	24.6376	24.1283	22.6853
P04114	6.7774	6.92707	6.80064	7.04593	7.00437	7.04228	6.91142	6.86299	6.8653	6.91279	7.06139	6.99058	3.88026	5.80943	7.72605	8.20198	7.94615	8.01974
P04150-2	19.4346	19.3297	19.5836	19.1515	19.2684	18.8957	19.2843	19.1607	19.1721	19.7123	19.2531	19.0751	19.3364	19.3514	19.2419	19.326	19.2019	19.1977
P04156-2	16.9606	17.217	17.7857	17.3873	18.0094	16.7361	16.7267	16.9804	17.2359	18.1985	18.3128	16.6336	16.5432	17.3795	17.3681	18.1373	18.133	16.5131
P04179-4	20.1857	21.9353	22.2055	21.5949	21.6539	19.7783	21.3064	22.2048	21.3172	21.1291	21.3326	20.0733	21.7321	21.1258	21.519	21.0542	21.3449	20.6376
P04181	17.1913	16.0155	17.2801	16.7524	18.3034	19.0037	16.6652	16.7651	16.5967	16.9279	18.5193	19.0664	16.6632	16.9778	17.082	17.0912	18.2553	18.4402
P04183	16.7134	16.9656	17.2107	16.5873	16.6177	20.6111	16.3311	16.9157	16.8938	17.0636	16.2941	21.1888	16.4096	17.2823	16.9902	16.8461	17.0389	20.1083
P04217	15.6709	16.3938	16.6475	16.49	16.2315	14.9756	14.4034	16.5645	16.6365	16.9166	16.4759	15.4038	15.083	16.7988	16.3532	16.4562	16.0655	15.6357
P04233-2	20.6102	19.9028	20.0675	19.0169	21.1319	20.7852	19.8302	20.0199	19.8914	19.8405	21.023	20.899	19.8465	20.7584	20.2701	19.9584	20.3297	20.299
P04234	19.1408	19.1333	19.3718	18.9522	18.7709	18.6824	19.2381	19.2111	19.2874	19.1509	18.5834	18.5799	18.653	19.3359	19.1664	19.1793	18.9678	18.7368
P04264	21.7744	22.8043	23.7653	23.3271	23.4834	22.1864	23.6789	23.5806	23.0967	22.1444	22.9446	21.9102	22.022	23.3422	22.7259	24.6344	22.5435	22.0821
P04275	7.1461	7.30387	7.17059	7.42918	7.38536	7.42531	7.28478	7.23372	7.23614	7.28619	7.44285	7.36815	8.27254	7.66243	7.36891	7.75846	7.22294	5.56597
P04350	10.8797	10.8763	10.8065	10.9557	10.8716	10.8274	10.7655	10.9135	10.9553	10.9917	11.0114	10.583	10.9666	10.7439	11.0316	11.1672	10.8265	10.487
P04406	27.3897	27.3208	27.3588	26.3512	27.2909	27.6918	26.9322	26.9096	27.097	27.28	27.1892	27.9824	27.0082	27.2748	27.1974	27.2424	26.9946	27.6639
P04424-3	18.0079	18.2999	18.5276	18.2735	17.8668	18.0486	18.3188	17.9335	18.0706	18.0956	17.7194	18.8733	17.9197	18.327	18.2213	18.0969	17.8722	18.5722
P04439	9.27599	10.4221	10.5311	9.82267	11.1901	11.5406	9.83761	10.5623	10.5635	10.3695	10.6787	10.7779	10.2096	10.9185	10.6685	10.3808	10.318	10.2813
P04440	6.22232	6.35971	6.24365	6.46883	6.43067	6.46546	6.34392	6.29946	6.30157	6.34516	6.48158	6.41655	6.21833	6.74715	6.82228	6.22055	6.36233	5.79657
P04632	20.1946	19.7969	19.9151	19.4243	19.524	19.4039	19.3914	19.8033	19.5553	19.9625	19.791	19.7431	19.8474	19.9045	19.8374	19.8848	19.5926	19.1728
P04733	15.6175	16.4273	16.7123	16.8341	16.8096	16.909	16.3586	16.2433	16.2413	16.9035	16.6147	16.9549	15.5183	15.9745	16.1715	16.5992	16.8411	18.2246
P04792	19.5408	19.0144	19.0724	18.4623	19.13	19.0015	18.5291	18.6893	18.6332	18.7373	19.5272	20.0802	18.7489	19.241	19.1967	18.5818	19.3331	19.0766
P04818	18.0555	17.3575	17.8601	17.2334	17.3098	19.8509	17.1995	17.3521	17.594	17.9995	17.3074	20.1997	17.0124	17.7856	17.5836	17.5128	17.7711	19.9639
P04839	13.6297	13.0522	13.2591	12.9064	12.5161	11.7619	12.6622	12.6751	12.7382	12.8461	12.9753	13.1962	12.5843	13.7479	13.4729	13.0552	12.5334	11.6625
P04843	23.4706	22.9613	23.1644	22.1962	22.8979	23.9984	23.0289	23.1808	23.1834	22.7055	23.0489	23.5415	22.7391	23.1945	23.1298	22.9632	23.1773	23.4682
P04844	20.8869	21.5421	21.5145	20.6425	20.7943	21.7685	21.1179	21.3266	21.39	20.8349	20.9303	21.5474	20.6921	21.3088	21.2774	21.2381	21.2066	21.4261
P04899	23.3034	23.0961	23.4188	22.7762	22.7314	23.1061	22.8527	23.1684	23.1861	23.2807	22.8795	23.0587	23.0004	23.3481	23.2613	23.2606	22.8022	22.7423
P04920	22.1623	20.6797	21.0684	20.2247	20.078	20.3476	20.6467	20.7626	20.8711	20.7375	20.5602	20.9469	20.4422	22.3692	21.6056	21.6378	20.2947	18.0954
P04921-2	19.6053	18.7605	18.9714	17.478	18.0224	19.1669	18.8582	18.7158	18.613	18.7262	18.1892	18.8938	18.8002	18.7255	18.6543	18.4931	18.5488	18.7631
P05023-4	22.6926	22.0917	22.4212	21.538	22.3602	23.8514	22.695	22.3109	22.3624	21.9672	22.3465	23.274	22.0881	22.3567	22.2145	22.3026	22.8897	23.0882
P05026-2	6.1165	6.25156	6.13747	6.35883	6.32132	6.35553	6.23686	6.19315	6.19523	6.23809	6.37219	6.30828	5.81366	5.60509	5.79779	6.14136	7.35467	6.8534
P05067-7	9.27669	10.095	10.2685	9.76611	11.4877	9.70095	9.94346	9.95918	10.0119	10.0979	10.1914	10.3842	9.80521	10.2898	10.0399	9.87728	10.3901	10.183
P05089-3	12.1937	12.1696	12.1025	12.2492	12.1534	12.0952	12.6934	12.3013	12.4481	11.7933	12.4698	11.2684	11.8117	12.5797	12.2716	12.7387	12.2159	11.3358
P05090	10.8912	11.4389	11.3403	11.2415	10.7714	11.5483	11.0375	11.0517	11.1084	11.2031	11.3115	11.5144	10.6611	11.2356	11.2497	11.5865	11.2295	11.263
P05091	12.6236	12.6339	12.5452	12.7325	12.6358	12.5907	12.4927	12.787	12.9097	12.9224	12.8567	11.8008	12.4804	13.2673	13.344	12.81	12.2673	11.5677
P05106	21.6135	19.7936	20.006	19.2499	18.9321	17.7064	20.7918	19.7706	20.0767	19.0791	19.9018	17.6762	19.8337	20.5987	20.3837	19.3539	19.2162	17.8608
P05107	22.8579	22.6227	22.86	22.2899	22.1385	22.7404	22.4765	22.7351	22.8021	22.5125	22.3161	22.6615	22.5116	23.3186	22.9413	22.5135	22.0126	22.1796
P05109	23.963	21.3029	21.9505	21.1554	21.4337	20.393	22.8699	21.6368	21.647	22.2067	21.2935	20.5274	22.613	23.3134	22.3823	20.7288	21.2801	19.78
P05114	23.2469	24.4185	24.6753	24.5555	23.9115	22.0238	23.9689	24.549	24.3185	24.0007	23.887	22.1154	24.4114	23.5086	24.003	24.5503	23.9836	22.4342
P05120	6.4057	6.54714	6.42766	6.65948	6.6202	6.65601	6.53107	6.48529	6.48747	6.53234	6.67278	6.60584	6.01187	6.78202	6.61134	6.67544	6.77056	6.44777
P05141	22.6218	22.1135	22.6396	21.9672	22.24	24.1828	22.3952	22.4789	22.5026	22.0242	22.6132	23.75	22.0532	22.5679	22.3062	22.481	22.9154	23.4251
P05161	18.3941	19.8661	20.1984	19.9695	19.782	21.0525	19.1698	19.7335	19.8512	20.0759	19.7499	20.6922	19.3875	19.6387	19.1504	19.4201	19.8519	21.853
P05164-2	21.3385	21.6291	21.7964	21.3866	20.5693	18.8704	20.878	21.3112	21.3249	21.223	20.8138	20.0201	20.493	21.9347	21.6821	21.1565	20.5471	19.7394
P05165-3	18.4978	18.6007	18.2933	17.8847	18.0986	17.9713	17.8352	18.3218	18.489	18.4776	18.1971	18.0225	18.1024	18.3029	18.1959	18.2397	18.0359	18.4715
P05166	18.0717	17.4597	17.9394	16.5947	17.4711	17.3436	17.6604	17.4857	17.5608	17.5112	17.4315	17.2276	17.5183	17.6181	17.3636	17.4135	17.267	17.6872
P05198	21.137	21.5816	21.656	21.0917	22.3133	22.7074	21.0289	21.3627	21.2505	21.4581	22.5401	22.8397	21.1513	21.5312	21.4667	21.5168	22.2894	22.5233
P05204	24.7555	25.7371	25.8335	25.3352	24.7899	22.3909	25.1801	25.3554	25.4277	24.8712	24.784	23.2147	24.7356	25.5026	25.1244	25.4095	24.6946	23.3801
P05362	17.5478	16.7143	17.0813	16.7556	18.107	18.2077	15.8139	16.9069	17.0365	17.7326	18.269	18.6377	16.3364	17.2746	17.1567	17.3825	18.1202	18.0978
P05387	20.4203	20.6378	20.9424	20.1596	21.9439	21.6108	20.3687	20.5719	20.4483	20.8428	21.8305	21.6493	20.6644	20.4375	20.5469	20.7144	21.6535	21.7029
P05388-2	21.1494	20.4851	20.9118	19.7493	21.6127	22.4409	20.6345	20.5183	20.5784	20.7135	21.6598	22.239	20.9428	20.4874	20.5321	20.7238	21.6339	22.0209
P05412	10.6335	10.6027	10.5496	10.6677	10.5834	10.5284	10.6407	10.6427	10.6224	10.6725	10.4241	10.5621	9.53433	10.3907	10.6767	11.3814	10.8795	10.6914
P05423	17.5689	18.1433	18.2027	17.7284	18.7592	18.0865	17.686	17.7721	17.8442	18.3238	18.6981	18.1611	17.7876	17.7847	17.9584	18.0931	18.5946	18.2754
P05455	23.9939	24.3673	24.6156	24.6294	24.432	23.2477	24.2128	24.3047	24.1438	24.8831	24.5767	23.1669	24.2028	24.3958	24.1143	24.4956	24.3323	23.751
P05534	21.3345	21.6665	21.8409	21.3226	22.6352	22.4324	21.3245	21.4881	21.5488	21.7672	22.4207	22.6745	21.3452	21.755	21.5154	21.5929	22.5738	22.4387
P05556	20.3304	19.2019	19.4978	18.478	18.7211	19.7279	19.3165	19.3073	19.245	19.1883	19.1736	19.714	19.1964	19.7075	19.5484	19.2749	19.0736	19.1127
P05771-2	21.192	21.8759	22.0853	21.7896	21.3818	21.3674	21.6206	21.6943	21.7346	21.6611	21.3142	21.6619	21.9623	21.6762	21.7298	21.7618	21.4004	21.1734
P05976-2	14.0695	13.998	13.9445	14.07	13.9563	13.8703	13.1576	13.9387	13.2541	15.2208	14.7973	13.5375	13.9654	13.7721	14.3502	14.3959	13.9543	13.4611
P06127	21.0385	20.8037	21.013	20.6151	20.6555	20.5664	20.344	20.9253	21.0537	21.0306	20.8144	20.5211	20.8389	20.7688	20.633	20.9306	20.9289	20.596
P06132	18.4035	17.4352	17.6272	16.8584	17.0324	18.3461	17.3859	17.2344	17.2054	17.5006	17.3473	19.0094	17.3501	17.6262	17.5398	17.3822	17.3298	18.4352
P06239	19.5029	19.1383	19.3518	18.6189	18.9228	19.159	19.1581	19.1379	19.3287	19.2279	18.901	18.9386	19.0768	19.0287	19.096	19.3542	19.051	19.0844
P06241-2	19.5074	19.2724	19.6534	19.3295	19.6928	19.4292	19.7486	19.1828	19.3691	19.4961	19.4445	19.636	19.2496	19.7614	19.5638	19.5654	19.5092	19.2056
P06280	17.9001	16.7807	17.2304	16.7103	16.956	17.8785	17.4859	16.7582	16.9086	17.1476	17.1101	18.0341	16.9982	17.2269	17.2554	17.2837	17.1967	17.4545
P06396-2	22.4326	22.1983	22.1574	21.6911	21.3834	20.0282	21.9895	21.9323	22.0087	22.2444	21.7344	19.9775	21.6869	22.4492	22.3611	21.7557	21.3568	20.2529
P06400	17.5554	17.0063	17.4902	16.8449	17.1824	20.0744	17.3972	17.1434	17.332	17.6048	17.897	18.788	16.9063	17.5763	17.2969	17.2694	17.7798	19.3046
P06454-2	24.359	24.6933	24.9863	25.3781	24.839	23.9439	24.5774	24.5421	24.4062	25.3043	24.8718	24.4924	24.7684	24.6937	24.3699	24.6961	24.8528	24.8252
P06493	17.658	17.3727	17.9154	17.2959	17.1286	20.642	17.1507	17.4915	17.6098	17.8994	17.4192	20.437	16.9254	17.7673	17.5777	17.6015	17.6095	20.5079
P06576	23.0674	23.1311	23.3103	22.9328	23.177	23.1226	23.0593	22.8636	23.2734	23.1562	23.191	23.1947	22.8212	23.0439	23.0698	23.1318	23.1937	23.4775
P06702	23.6882	20.0225	20.7122	20.0553	19.7862	18.9869	23.1409	19.7068	20.421	20.6314	20.157	19.1745	21.4382	21.9411	21.4165	19.5932	20.0914	18.6481
P06703	22.9786	23.0692	23.1182	22.7909	22.4422	22.0566	22.8424	22.8808	22.616	23.4049	22.4632	22.2404	22.8141	23.3963	22.9862	22.6977	22.3373	22.1997
P06729	21.761	21.8215	22.1958	21.9588	23.0266	23.321	21.6546	21.8819	21.8602	22.1552	22.8406	23.6869	21.784	21.7526	21.6985	22.0215	23.0885	23.7431
P06730	18.3751	19.7748	19.9668	19.7321	20.2637	20.567	18.0085	19.7639	19.9161	20.2486	20.3087	20.4345	19.1577	19.6486	19.5459	19.6363	20.0738	20.6382
P06733	26.1186	25.7003	25.9746	25.0058	26.6893	27.0705	25.6209	25.5623	25.5163	25.9943	26.6133	27.2413	25.6062	25.9481	25.8805	25.877	26.269	26.9471
P06733-2	11.2788	9.68392	11.13	10.6242	11.0043	9.69551	10.4048	10.4213	10.4765	10.5664	10.6643	10.866	9.7804	11.0046	10.6917	10.78	10.5282	10.5689
P06737-2	14.2626	12.1023	12.1427	11.5745	11.791	11.7416	12.0887	12.0992	12.1584	12.2611	12.3869	12.5918	12.3706	13.0517	12.7463	12.2059	11.8916	11.2656
P06744	24.0837	23.3812	24.226	24.048	23.4556	25.628	23.6741	23.7654	23.9546	23.7751	23.8609	25.7848	23.6273	23.9539	23.9464	23.9687	24.1393	25.1656
P06746	18.6986	18.7993	19.015	18.7354	19.1614	19.4312	18.6153	18.8429	18.9758	19.2099	18.7213	19.4718	18.9784	18.8789	18.8366	18.9752	19.0087	19.1611
P06748	24.4094	25.1287	25.4282	25.0194	26.2417	25.8836	24.627	24.843	24.726	25.5508	26.1952	26.1656	24.6137	24.7578	24.8522	25.0682	26.1172	26.7119
P06753	13.8197	14.6453	14.8191	14.5433	14.1472	13.3918	13.8216	15.0773	13.8803	14.5247	14.116	13.9469	14.1043	14.1239	14.1417	14.2507	14.2651	14.5111
P06865	18.135	17.3899	17.4163	17.1836	16.4423	17.441	17.2992	17.0301	17.3465	17.849	17.0831	17.3918	17.3803	17.4246	17.4699	17.3503	16.921	17.44
P07108	21.9575	22.1754	22.8106	22.7272	22.0079	21.1401	21.8591	21.9259	21.8524	22.9973	22.1306	22.037	21.7389	22.7454	22.1908	22.2921	21.7593	22.059
P07195	23.9061	23.9528	24.2897	23.2388	24.0435	23.8942	23.9421	23.7017	23.8548	24.1056	23.8384	23.876	24.0516	23.6515	23.7509	24.1513	23.991	23.7312
P07196	11.7448	11.9801	12.2383	11.7973	11.6712	9.99444	11.3824	11.405	11.468	11.5674	11.668	11.9046	11.6656	11.5412	11.6675	12.0039	11.6778	10.8581
P07197-2	6.54389	6.68836	6.56632	6.80312	6.76299	6.79957	6.67091	6.62415	6.62637	6.67221	6.81566	6.74726	7.31834	7.24574	6.97629	7.1369	6.34734	5.11705
P07199	18.1948	17.7842	18.0583	7.58136	17.2458	17.5505	16.1285	16.2252	16.1288	16.0979	15.9254	15.878	16.3255	15.8546	16.0007	16.0514	15.9941	16.1514
P07203	18.8483	19.8067	19.7236	19.4989	19.3454	18.3252	19.1702	19.4561	19.4529	19.5285	19.1674	18.7659	19.0944	19.5997	19.6441	19.4759	19.2143	18.518
P07205	13.272	13.2531	13.1761	13.3432	13.2395	13.1793	13.2053	12.9423	13.1634	13.474	13.3322	13.3428	13.4072	13.0202	13.3082	13.3959	13.0622	13.2705
P07237	23.9087	23.9903	24.1266	23.5559	24.4819	24.7153	23.642	23.848	23.7793	24.2626	24.399	24.84	23.4464	24.3876	24.2721	23.9507	24.0453	24.6423
P07305	22.0811	23.1821	22.8133	21.9901	22.0367	19.3649	22.5499	22.5331	22.4627	22.0662	21.9287	19.9207	22.259	22.3749	22.322	22.5036	21.8989	20.1277
P07311	19.6385	20.3838	20.7392	20.5716	20.2614	20.4066	20.1057	20.2212	20.0675	20.8306	20.0803	20.6949	19.954	19.9207	20.1286	20.5149	20.2387	21.2629
P07332-4	6.40145	6.54279	6.42339	6.65505	6.6158	6.65159	6.52668	6.48093	6.48311	6.52795	6.66829	6.6014	6.50755	6.92053	6.94036	6.58565	6.30877	6.00665
P07339	20.4619	20.9505	20.9786	20.7349	20.4109	19.2689	20.4233	20.6333	20.6253	20.6648	20.4983	19.9503	20.5121	20.8385	20.9261	20.6029	20.2356	19.6824
P07355	23.9555	22.5292	22.7419	22.0018	22.1474	22.8502	22.6486	22.4892	22.4785	22.8177	22.3167	23.4503	22.3478	23.4616	23.1992	22.7632	22.2082	22.165
P07359	12.9707	11.3344	11.5396	11.1277	11.4827	11.3818	11.4639	11.4782	11.5367	11.635	11.7483	11.9571	11.6341	11.9361	11.8245	11.4294	11.6667	11.2955
P07384	22.3794	21.7371	22.0469	21.1455	21.1665	21.6245	21.7876	21.8016	21.8918	21.6245	21.3373	21.6501	21.8276	21.6821	21.6939	21.8633	21.5905	21.4348
P07437	19.4691	19.7786	20.1321	19.1447	20.6824	22.2234	19.6721	19.57	19.5829	19.8867	20.5265	22.1852	19.8924	19.8305	20.0219	19.8623	20.2593	21.5513
P07602	21.5498	21.2967	21.3375	20.8459	21.9111	21.0886	21.2746	21.4321	21.4642	21.411	21.4731	20.9737	21.1654	22.0438	21.8444	21.3273	20.8541	20.7565
P07686	19.5042	19.2808	19.8389	19.4191	19.1042	18.8176	19.1343	18.9685	19.2909	19.5717	19.3896	19.5926	19.1034	19.9489	19.5963	19.2779	18.7871	19.2087
P07711	6.14	6.27558	6.16105	6.38326	6.34561	6.37994	6.26064	6.21676	6.21885	6.26187	6.39648	6.33232	6.37258	5.19732	6.0176	6.65207	7.29572	6.19015
P07737	24.2531	25.1818	25.0693	24.3976	24.8542	24.5106	24.6393	24.6999	24.6638	24.9923	24.6061	24.6588	24.7555	24.7245	24.7609	24.8897	24.7148	24.4285
P07738	18.2578	18.536	18.7503	18.3846	18.4376	17.8957	18.1408	18.3594	18.3409	18.7972	18.4362	18.1816	18.3546	18.3036	18.3415	18.5319	18.454	18.2805
P07741-2	21.919	21.4423	21.7718	21.1666	21.6061	20.1939	20.5147	21.8744	21.2146	22.1225	21.6028	20.7596	21.7072	21.366	21.4219	21.5279	21.4576	20.617
P07766	19.7469	19.733	19.7364	19.6458	19.0303	19.2576	19.3674	19.7713	19.7809	19.6298	19.1853	19.4119	19.5728	19.5011	19.5837	19.8426	19.3613	19.2952
P07814	23.8167	22.8546	23.361	22.4313	23.3712	24.5236	22.8783	22.9745	23.0504	23.1821	23.8008	24.4641	22.9181	22.9972	23.0712	23.1828	23.8252	24.3433
P07858	19.381	19.1147	19.32	18.7355	18.7271	18.764	19.183	19.208	19.0863	19.4444	18.874	18.2476	19.0075	19.484	19.2952	19.1364	18.7572	18.3423
P07900	24.4682	24.6862	24.9731	24.0333	26.0531	26.77	24.4574	24.4483	24.534	24.9523	25.9879	26.5985	24.4531	24.7537	24.6883	24.7928	25.8255	26.4564
P07902	19.304	19.1082	19.4326	19.0855	19.0614	17.998	18.8861	19.3234	19.2214	19.4842	19.0523	18.0231	19.2671	19.1849	19.2993	19.0603	18.7884	18.3909
P07910-2	24.1855	25.1581	25.2265	24.8794	25.4503	25.0159	24.4186	24.8455	24.7098	25.282	25.2907	25.3662	24.606	24.6404	24.7051	24.9536	25.1842	25.8449
P07919	20.1418	20.8041	21.099	20.826	21.3818	20.6545	20.5167	21.0002	20.7306	21.2264	21.2725	20.1698	20.4243	21.061	20.9753	20.8671	20.8668	20.7132
P07948	12.7377	12.7457	12.6575	12.8441	12.7464	12.6998	13.0819	12.9153	12.7594	12.6334	12.4426	12.6021	13.0268	12.9419	12.9921	12.7894	12.3737	12.304
P07954-2	22.0369	22.1479	22.2195	21.7183	22.3553	22.628	21.9571	21.634	22.0413	22.2575	22.3382	22.8674	22.0473	22.4131	22.0625	22.0051	21.8947	22.6597
P07992	10.3489	9.67028	9.79552	10.2626	9.90404	10.4384	9.9177	9.93146	9.98295	10.0683	10.1643	10.3499	9.64035	10.4653	10.32	10.6041	9.90296	9.445
P08047	18.5063	18.2169	18.455	18.3588	17.8678	18.1496	17.8745	18.0539	18.1067	18.296	18.4408	18.7677	18.0934	18.3704	18.2754	18.3488	18.2336	18.2125
P08069	12.0821	12.0438	11.9852	12.1161	12.0202	11.9562	12.4259	12.0813	12.1492	12.052	12.0862	11.4179	12.3949	11.9557	11.8165	12.0385	12.2268	11.7884
P08133	26.2471	26.1492	26.5386	25.4263	25.8041	24.7796	25.8472	25.9966	25.9992	26.1466	25.7839	25.1616	26.1334	25.8475	25.9864	26.103	25.7428	25.1323
P08134	10.966	10.9214	10.8736	10.9826	10.8949	10.8326	10.9111	10.9946	10.7984	10.8631	10.2933	11.6096	11.2032	10.3421	10.4823	10.4258	10.7578	12.2899
P08174-4	10.3997	11.2338	12.054	11.4944	11.1611	10.6394	10.9854	11.0068	11.0675	11.1632	11.2609	11.4879	11.961	10.9214	11.4509	10.722	11.1217	10.8283
P08195-2	18.8825	19.509	19.8941	19.2754	21.3495	22.0508	19.0113	19.1158	19.262	19.9374	21.7329	21.8955	18.8827	19.3985	19.2794	19.657	21.7994	21.9392
P08237	17.866	16.8087	17.3872	16.4871	17.3544	18.9552	16.9584	17.195	17.0488	17.3189	17.3647	18.964	16.9322	17.0968	17.0946	17.1797	17.8543	18.6766
P08238	23.5776	24.1845	24.2219	23.6846	25.8508	26.2046	23.4117	23.7998	23.9399	24.4014	26.0128	26.1518	23.5021	24.0007	24.0206	24.1423	25.9839	26.0676
P08240	20.209	20.3466	20.5427	19.9714	20.866	21.2797	20.0559	19.9964	20.1004	19.9246	21.0764	22.0455	20.0532	20.2079	20.0897	20.1815	21.2036	21.4693
P08243-3	20.4104	19.8556	20.3123	19.428	21.8695	23.3048	19.6401	20.1024	20.1058	20.4629	22.0316	22.8352	19.5575	20.2121	20.0669	20.1662	22.2348	22.9198
P08246	20.5835	21.027	21.1761	20.8267	20.3195	19.1889	19.9632	21.0941	21.1752	21.0543	20.4618	19.3669	19.4443	21.4405	21.231	21.0032	20.4835	19.4872
P08311	20.914	20.1491	20.7164	20.2659	19.7007	18.7759	19.4903	20.4792	20.5291	20.8506	20.0331	19.1279	18.8353	20.6844	20.5984	20.7612	20.2418	19.3535
P08397-3	18.9663	19.0354	19.2243	18.9882	19.2343	19.4569	18.2219	18.9039	18.9585	19.3458	19.4978	19.966	18.6231	19.0336	19.1008	19.1134	19.2564	19.7648
P08514	18.8079	18.3068	18.1579	17.547	17.3434	16.2135	17.5356	17.4807	17.6375	18.0985	17.4401	18.1429	17.6779	18.5164	18.2666	17.556	17.46	16.8343
P08559-3	21.9256	22.5617	22.5673	22.2603	22.2315	21.7592	22.2522	22.2451	22.1668	22.2939	22.2484	22.0944	22.1286	22.2514	22.2289	22.4023	22.1614	22.139
P08567	17.9546	18.6423	18.6432	18.2189	18.246	17.5242	18.7388	18.7829	18.2047	18.6998	18.5515	16.2655	18.5269	19.3529	18.7661	18.0325	18.0227	16.515
P08571	11.8373	11.8444	11.7626	11.9357	11.8449	11.8014	11.9517	12.1916	12.2179	12.0286	11.7064	10.9441	11.6677	12.9208	12.7144	11.3672	11.0395	11.2838
P08574	18.7134	18.9342	18.887	18.5133	18.6532	18.71	18.2043	19.2197	18.45	18.6979	18.9155	18.9189	18.5436	19.095	18.8124	18.745	18.5794	18.6263
P08575	24.927	24.5283	24.6368	23.59	23.9554	24.6919	24.4877	24.7373	24.6539	24.2934	24.0365	24.1213	24.3658	24.5646	24.4513	24.5993	24.3184	24.0229
P08579	20.2758	21.6405	21.3514	20.7635	21.2282	21.3982	21.1468	21.1058	21.0836	21.0783	21.0775	21.1674	20.9235	21.1361	20.8715	21.0687	21.2342	21.4437
P08621	22.3913	23.2805	23.3028	22.8635	23.5869	23.534	22.7625	23.0207	23.0735	23.3748	23.4056	23.3226	22.6589	23.201	23.1157	23.2196	23.2642	23.4999
P08631-4	14.3954	12.4413	12.8243	12.1278	11.9444	11.7929	12.3893	12.4089	12.4747	12.5817	12.6982	12.9386	12.3733	13.7915	13.3156	12.6017	12.02	11.321
P08648	17.9753	16.9681	17.8252	16.7451	17.2744	17.8021	17.1261	17.4466	17.4512	17.5149	17.2542	17.7899	17.0217	17.7928	17.6685	17.3936	17.1281	17.5437
P08651-4	18.1496	18.2976	18.3224	17.5623	17.462	17.452	18.3091	17.9215	17.9994	17.8408	17.6615	17.5041	17.6748	18.517	18.3314	18.3477	17.4321	16.9111
P08670	26.2019	27.4847	27.809	27.3569	27.1575	25.2	26.5255	27.2565	27.2688	27.5866	27.1786	25.3905	26.7377	27.4248	27.3364	27.351	26.8855	25.4797
P08708	21.9281	22.6499	22.4354	21.8882	23.3507	23.3376	21.8389	22.3915	22.2398	22.5704	23.2285	23.3205	21.9367	22.1689	22.1906	22.4053	23.1022	23.7976
P08754	20.0772	18.9949	19.3063	18.618	18.756	19.8691	19.4351	19.1853	19.145	19.0241	18.9966	19.827	19.1084	19.291	19.2251	19.378	19.264	19.3266
P08758	23.9165	23.5157	23.7648	22.9743	22.964	23.1301	23.2422	23.2416	23.3549	23.6702	23.1695	23.571	23.1367	23.8264	23.6969	23.3567	23.0353	23.1745
P08865	19.4899	20.4343	20.8158	20.7755	21.5229	21.1816	19.8791	20.4791	19.9799	20.5851	21.633	21.6594	20.0776	20.2531	20.3755	20.6503	21.4275	21.4467
P08887-2	9.43195	9.40952	9.35971	9.46942	9.39506	9.34835	9.31467	9.81695	9.7905	9.48778	9.57428	8.45052	9.06414	9.38219	9.68862	9.48047	9.12406	9.69054
P08962-3	12.2767	12.2646	12.1904	12.3504	12.2548	12.2014	12.6518	12.4286	12.2265	12.1106	12.3384	11.7848	12.1634	12.8113	13.043	12.3339	12.2251	10.9316
P09001	17.8052	18.275	18.3283	18.1977	18.6175	18.6447	17.9846	18.1758	18.0642	18.1481	18.7769	18.7179	17.8928	18.0235	18.2105	18.262	18.7661	18.7202
P09012	20.9561	22.0815	22.3638	22.1818	22.3302	22.0124	21.6147	21.9588	22.1555	22.1787	22.1876	21.8384	21.6375	21.3718	21.6225	22.1917	22.4961	22.6507
P09086-4	15.1701	15.3545	15.84	15.4694	18.0488	15.6864	14.9857	15.6873	15.6893	15.912	16.7385	16.5459	15.0297	15.8808	15.8907	15.828	16.8874	16.0241
P09104	20.8896	22.2316	22.3536	22.0583	22.1678	21.5287	21.4008	21.6354	21.812	22.2437	21.9563	22.1728	21.6425	21.6904	21.8789	22.1316	21.7484	22.1526
P09110	18.4337	18.3267	18.5551	17.9337	18.288	19.087	18.3018	18.2166	18.3858	18.4038	18.3055	19.0056	18.0623	18.6346	18.4474	18.4077	18.1928	18.857
P09132	18.3685	18.868	19.1389	18.5798	19.4379	18.7169	18.5071	18.6759	18.5892	19.1105	19.3719	18.8523	18.362	18.4321	18.6423	18.8473	19.6195	19.2165
P09211	19.2164	19.3064	19.8276	19.3959	19.555	19.4489	18.9427	19.4756	19.5992	19.5002	19.5026	19.7248	19.2982	19.6786	19.7081	19.3874	19.2211	19.4445
P09234	20.6547	20.6648	20.937	20.4928	21.3169	20.5919	20.171	20.5993	20.5874	21.2338	20.8581	21.1949	20.0175	21.3333	20.4504	20.5256	20.9688	21.325
P09326	20.4462	20.0115	20.2947	19.239	21.0113	20.6584	20.0802	19.8307	20.182	20.0872	20.7634	20.7086	19.9686	19.9535	19.9658	20.3188	21.0108	20.4291
P09382	23.1732	22.6046	22.714	21.9915	21.9876	24.0408	22.3012	22.3098	22.2491	22.6998	22.0058	24.9209	22.3946	23.0604	23.0217	22.4728	21.8582	23.6466
P09417	20.4658	19.7415	19.901	19.4526	19.8763	19.5686	19.7328	19.5383	19.7414	20.1557	20.1169	19.7119	19.7913	19.8228	19.8733	19.8939	19.8824	19.72
P09429	23.7269	23.9007	24.2355	23.9113	23.803	22.697	24.1716	23.6522	23.6967	24.2323	23.3929	23.1246	24.1512	23.3629	23.7216	24.0563	23.6466	23.3532
P09467	21.4339	21.1614	22.1761	21.9653	20.5764	18.8674	21.2914	21.2698	21.4796	21.4385	21.0175	19.6745	21.0119	21.6186	21.5362	21.2471	20.8147	19.9359
P09486	10.1755	10.4197	10.1333	9.82401	8.36475	9.93563	9.66685	9.67423	9.72094	9.80285	9.90494	10.0651	10.0802	10.0637	10.2871	9.7859	9.83074	8.79014
P09488-2	20.3049	20.1695	20.8984	20.9346	19.8111	18.5094	20.4144	19.9875	20.5985	20.2713	19.811	19.5339	19.76	20.6526	20.3908	20.2201	19.7605	19.8208
P09493-5	16.4919	17.6263	17.869	17.5783	16.9651	15.7628	16.5843	17.0997	17.2228	17.4759	17.2137	16.6795	16.4397	17.7283	17.6804	17.246	17.0126	16.1624
P09496-2	20.9893	21.9642	22.2973	22.0026	22.3706	22.3601	21.575	21.2974	21.7022	22.37	22.1599	22.8669	21.3558	22.0217	21.998	21.8781	22.1672	22.5455
P09497-2	21.854	22.6217	23.046	22.8875	23.0069	21.8959	22.3365	22.5373	22.5257	23.0134	22.8493	22.0505	22.2877	22.5241	22.6676	22.7587	22.6759	22.4066
P09525	21.3421	20.7851	21.0121	20.5547	19.8936	21.2357	20.3402	20.6763	20.7125	20.9173	20.6046	21.5558	20.4024	21.1932	21.0458	20.864	20.4937	20.7833
P09543-2	21.099	20.4844	20.8318	20.1267	20.4961	22.074	20.7018	20.7072	20.7348	20.4087	20.6754	21.8795	20.5602	20.7917	20.707	20.7819	20.8405	21.4118
P09564	16.7849	16.9022	17.2117	16.7313	16.739	16.9379	16.8766	16.8522	16.9212	16.8046	16.6664	17.1801	16.3193	16.9632	16.9079	17.0798	16.9149	17.1095
P09601	13.0794	11.2715	11.6494	10.9248	11.1217	11.1515	11.366	11.3746	11.4294	11.5257	11.6459	11.8337	11.389	11.9536	11.6721	11.8303	11.3256	10.9665
P09622	22.6054	22.9049	23.3701	23.2331	22.7196	22.9079	22.5903	22.8771	22.907	23.2024	23.073	23.0903	22.5993	22.794	22.8395	23.0677	22.8461	23.6031
P09651	24.375	24.6116	24.9701	24.6267	25.5961	25.1207	24.3978	24.3016	24.3337	25.163	25.4571	25.6347	24.2517	24.7616	24.6125	24.7046	25.4494	25.4994
P09661	20.7933	21.6577	21.8194	21.0454	21.3712	21.7505	20.913	21.3562	21.1922	21.6154	21.6424	21.7135	21.0466	21.3533	21.3732	21.3972	21.5459	21.7261
P09668	6.78411	6.9339	6.80736	7.05288	7.01128	7.04921	6.9172	6.86872	6.87103	6.91856	7.06729	6.9964	7.40958	7.33687	7.35073	6.78079	6.28794	6.46038
P09669	20.9052	19.9654	20.2299	19.4765	19.6798	20.7099	19.9928	20.3947	20.2714	19.8523	20.0502	20.4027	20.1508	20.2186	20.263	20.2971	20.0611	19.9599
P09693	18.3202	20.0034	20.0646	19.5261	18.533	18.3496	19.484	19.5589	19.5867	19.2408	18.4282	18.498	19.4416	19.3239	19.2862	19.5746	18.7126	18.4944
P09769	13.2253	13.2264	13.1388	13.3252	13.2233	13.1718	13.3857	13.5866	13.3654	13.3178	13.2265	12.4377	13.1485	14.0543	13.8967	13.3402	12.7347	12.1083
P09874	24.566	24.5191	24.4568	23.4677	23.932	24.3939	24.3658	24.3608	24.2715	23.8756	24.0916	24.368	24.3967	24.0272	24.0503	24.2943	24.0501	24.5291
P09884	17.8366	17.8023	18.1192	17.2007	18.1085	20.438	17.9756	17.7897	17.852	17.8345	18.3422	19.7052	18.4808	18.9105	17.7817	17.9937	17.8585	18.4444
P09913	17.8021	17.1107	17.4918	16.839	17.2888	18.2621	16.977	16.9943	16.9022	17.1291	16.6288	20.128	16.7533	17.3117	17.1004	16.8534	17.8513	18.8783
P09914	18.3207	17.7799	18.1347	16.5359	18.3073	19.4752	18.0065	17.7382	17.7482	17.8331	17.6588	19.5527	17.3304	18.2272	17.8278	17.6171	18.6845	18.8194
P09917-2	16.1597	15.6459	16.0418	15.8095	15.3852	14.5712	15.5495	15.921	16.0476	16.0886	15.8586	14.1516	15.7454	16.2638	15.8416	15.5831	15.4511	14.7146
P09958	10.1891	10.1326	10.0964	10.1825	10.0999	10.0355	9.56964	9.55192	9.51304	10.1696	10.0944	11.8125	9.01543	9.71364	9.80238	9.82863	10.3877	11.9653
P09960	21.7721	21.7584	21.9	21.4517	21.597	22.2103	21.6333	21.9409	22.032	21.8316	21.6389	21.6172	21.772	22.0181	21.8669	21.812	21.636	21.5807
P09972	21.1774	22.1324	22.3088	21.982	22.0396	21.9881	21.5853	21.7408	21.8153	22.2101	21.8492	22.4218	21.7882	21.6682	21.8539	22.137	21.7805	22.4152
Q71UI9	18.9668	18.521	18.4153	16.3432	18.1995	18.0286	18.3037	18.4066	17.6413	17.6228	18.0994	18.3914	18.7678	17.1599	17.7106	18.009	18.3937	18.4644
P0C1Z6-2	18.211	17.6923	18.0575	17.3304	17.8856	17.8037	18.1958	18.1454	18.2767	17.9998	17.4399	16.9276	17.4009	18.7274	18.5196	18.2918	17.4759	16.5172
P0C2W1	11.2774	11.2335	11.1833	11.2972	11.2071	11.1438	10.8031	11.3453	11.3173	11.3667	11.2279	11.279	10.7903	11.1501	11.2985	11.497	11.4397	11.1621
P0C7P0	12.1934	12.4148	12.7764	12.314	11.9579	11.2531	11.7309	12.4746	12.7906	12.7266	11.954	11.2327	11.8861	12.6831	12.4023	12.055	11.9672	11.9112
P0C7T5	17.8176	17.6903	18.1715	17.6791	17.5411	16.7009	17.5787	17.4976	17.695	18.0228	17.6936	17.103	17.3836	17.9192	17.6562	17.8273	17.5483	17.2471
P0C870	16.914	17.183	17.0489	16.8833	17.0011	16.6866	16.4327	16.9375	16.7058	17.3823	17.2268	17.023	17.2563	17.0098	17.0348	16.8844	16.8394	16.6906
P0CAP2	17.6497	19.2595	19.5413	19.108	18.8447	17.8529	18.5664	18.6692	18.6393	18.9746	18.7579	18.6388	18.5265	18.7674	18.6929	18.8622	18.7909	18.6337
P0CG12	19.14	18.4925	18.9218	18.5241	18.0531	17.8984	18.1548	18.5317	18.4712	19.036	18.5862	18.2401	18.1307	18.4909	18.6521	18.7794	18.548	18.4108
P0CG13	9.86403	9.8443	9.79017	9.90866	9.83115	9.78391	9.28601	9.78708	9.98539	9.64849	9.56629	10.7456	9.36566	9.51875	9.60723	9.44408	9.37654	11.7212
P0CG35	11.4627	11.4499	11.3814	11.5293	11.4399	11.3894	11.3367	11.3826	11.5459	12.2311	11.4764	10.6885	11.7368	11.263	11.459	11.5129	11.446	11.2484
P0CJ78	17.6799	17.226	17.8047	7.08838	7.03025	6.98226	12.5188	12.1286	12.3674	12.6634	12.2888	11.6993	12.3824	12.7003	12.7534	12.6764	12.0005	11.2324
P0DI82	5.09081	5.20323	5.10827	5.29251	5.2613	5.28977	5.19128	5.1549	5.15664	5.19231	5.30392	5.25073	5.10368	4.85664	4.86411	5.34572	5.35308	5.741
P0DMV9	24.2666	24.3836	24.674	24.1202	24.8017	24.2492	24.0263	24.2087	24.2962	24.587	24.7675	24.6013	23.9367	24.5435	24.4324	24.3627	24.5364	24.6654
Q01081	20.6497	21.4013	21.5811	21.2461	21.6416	20.5693	20.6865	21.1344	20.9533	21.5514	21.5802	21.1794	20.8426	20.7615	21.0411	21.1475	21.4207	21.8963
P35520	16.8023	17.2487	17.7086	17.0012	16.7895	21.2213	16.8145	16.9731	17.1868	17.5513	17.0409	21.1938	16.6035	17.573	17.363	17.2353	17.3046	20.6652
P0DOY3	19.8932	18.8742	18.7931	17.9348	18.0294	15.891	18.879	18.7409	18.5733	18.4627	18.0668	16.6745	19.0051	19.1242	18.875	18.2406	18.0095	16.1239
P0DP25	23.6147	23.9964	24.4882	23.7842	24.1067	23.238	23.9629	23.9788	24.2084	24.114	23.6681	23.2947	23.4789	24.0807	24.1671	24.2575	23.7965	23.4401
P10109	17.133	17.9608	18.4855	18.2203	19.3472	18.4348	17.6707	17.9045	18.0162	18.6298	19.1773	18.1866	17.4859	18.2994	18.1658	18.3525	18.6981	18.5731
P10124	15.41	14.8118	15.3222	15.1338	15.1492	15.1439	14.6408	15.2989	15.161	15.3138	15.3565	15.1981	15.2516	15.3464	15.0464	14.8487	15.1786	15.2901
P10144	20.4946	20.6922	21.1594	20.4628	21.4259	24.6921	20.4725	20.7905	20.8833	21.2181	20.9923	24.5663	19.6926	21.0927	20.955	21.0224	21.4891	24.6457
P10153	2.75063	12.688	12.3803	13.0381	2.96863	3.01951	7.72884	7.70473	7.7247	7.784	7.90788	7.93236	7.78834	7.94234	7.63543	7.83842	7.99625	7.82079
P10155	21.836	21.6643	22.2595	21.8764	21.4391	21.6359	21.7322	21.9306	21.9843	21.9317	21.5496	21.5813	21.8484	21.9084	22.0244	21.8642	21.6782	21.3831
P10253	18.9102	18.1799	18.4833	17.8887	17.8291	17.808	17.9621	18.3752	18.1078	18.438	18.1976	18.0126	17.6651	18.4682	18.2184	17.7882	18.2971	18.6379
P10301	18.0464	16.9294	17.3912	16.6525	16.7781	17.1398	17.4261	17.356	17.5277	17.1246	16.7455	16.7567	17.2344	17.6856	17.4063	17.1585	16.8039	16.6171
P10321	19.4646	18.4749	18.8909	18.4575	18.7971	18.9363	17.9572	18.6176	18.6033	19.2964	19.1337	19.3976	18.58	18.8442	18.5936	18.63	19.1058	19.2388
P10398	19.0156	18.7486	19.0559	18.1071	18.3307	18.7382	18.5056	18.6335	18.792	18.7726	18.469	18.8151	18.7606	18.6448	18.5769	18.626	18.6584	18.725
P10412	26.4175	27.6444	26.9744	26.3028	25.6796	22.8955	27.1872	27.3056	26.9159	25.6722	25.7291	23.1118	27.1125	26.1626	26.3008	26.5892	25.9412	23.8766
P10415-2	12.1234	12.0997	12.0329	12.179	12.0838	12.026	12.1994	12.6836	12.6936	12.0486	11.9748	10.9647	12.2346	11.9974	12.0505	12.3366	12.3708	11.5857
P10515	19.9355	20.6564	20.6861	20.3892	20.7058	20.4764	20.217	20.3839	20.5555	20.6509	20.6546	20.3895	20.3255	20.3117	20.3612	20.586	20.4954	20.7861
P10599	21.2567	21.6738	22.0042	21.7446	23.1618	22.9912	21.0636	21.5211	21.5851	22.0374	23.3024	23.3168	21.3669	21.8324	21.7678	21.7259	22.7286	23.4014
P10606	20.9678	21.244	21.4181	21.0152	20.8638	20.7041	21.1751	21.1499	21.0757	21.3621	20.903	20.5478	21.0689	21.0963	21.1872	21.2987	20.865	20.7005
P10619-2	18.2151	19.1711	19.0848	18.6188	18.0361	10.4708	17.5314	17.3013	17.1496	17.0782	17.0772	17.3766	17.2673	17.769	17.6477	17.1492	16.948	16.7875
P10644	21.6657	21.5432	21.7459	21.0287	21.3246	20.8583	20.9044	21.4429	21.3079	21.8253	21.5307	21.1433	21.2601	21.6422	21.6134	21.6614	21.1683	20.7991
P10746	17.9864	17.9685	18.1106	17.601	17.7333	17.2791	17.5844	17.7406	17.8164	18.1983	17.7528	17.5771	17.7285	18.0717	17.9752	17.9672	17.4543	17.4639
P10747	19.1575	19.1523	19.5524	19.0255	19.2204	19.8708	19.0109	19.1989	19.5102	19.4442	19.2751	19.5379	18.8292	19.4564	19.3675	19.4773	19.4283	19.4052
P10768	20.8551	20.6136	20.7615	20.0789	20.5357	20.2982	20.8518	20.2675	20.1392	20.3644	20.3606	21.1447	20.8674	20.1655	20.5032	20.4623	20.4948	20.6462
P10809	23.7405	24.2307	24.4294	23.7801	25.7105	25.4982	23.7307	24.0615	24.1395	24.3653	25.4648	25.6253	23.855	24.1078	24.1359	24.2165	25.1711	25.9041
P10909-4	5.81246	5.94079	5.83238	6.04273	6.00709	6.03959	5.92623	5.8847	5.88667	5.92739	6.05482	5.99408	6.56817	6.16673	6.32702	5.6927	5.67501	5.23982
P11021	23.8082	24.2323	24.6398	24.1084	25.6831	24.7282	23.7406	24.1618	24.2079	24.6536	25.4726	24.9584	23.6855	24.46	24.3964	24.3859	25.1772	25.0791
P11049-2	12.3569	12.3218	12.2597	12.3977	12.2999	12.2362	12.6017	12.6449	12.549	12.0286	12.1927	11.8638	12.6532	12.3355	12.298	12.317	12.4479	11.836
P11117	12.4289	12.401	12.3344	12.4807	12.3828	12.322	12.389	12.4342	12.5346	12.1483	12.6087	12.2384	12.4181	12.4377	12.5177	12.3662	12.3124	12.3
P11142	24.9976	25.414	25.8637	25.4265	27.1963	26.5569	25.1442	25.4504	25.5241	25.918	26.9665	26.4502	25.1018	25.7774	25.6706	25.7004	26.7937	26.3967
P11161-2	15.8099	17.5352	19.868	20.2632	20.1033	17.7872	16.8993	17.6563	18.6886	20.1761	19.9447	18.0013	17.1484	17.9515	18.7087	20.1323	19.3742	18.0621
P11166	17.6266	16.9635	17.0308	16.206	16.5118	19.6426	15.4731	17.2624	17.2203	17.5468	17.6206	18.8559	16.5648	17.174	16.7059	16.6554	17.5304	19.3409
P11169	19.8879	18.0798	18.5989	17.7476	18.0656	20.8308	18.4816	18.4155	18.5865	18.4228	18.3334	20.9515	17.8557	19.1004	19.0069	18.7911	18.7221	19.6556
P11171-2	22.8945	22.6525	22.7941	22.0527	22.2754	21.6383	22.2727	22.4417	22.4871	22.7026	22.3728	22.0192	22.4749	22.491	22.37	22.6258	22.3775	21.9596
P11172	20.5287	20.3159	20.5933	20.2053	20.9421	21.8307	20.0943	20.4599	20.5637	20.6982	21.1072	21.4936	20.378	20.4794	20.5091	20.5404	20.9472	21.557
P11177-3	20.1322	21.2252	21.2138	20.7613	20.8558	20.6083	20.6509	20.7667	20.8826	20.8813	20.9101	20.7042	20.7713	20.6034	20.8075	20.9784	20.7751	20.8848
P11182	19.6816	19.9713	20.0026	19.4746	19.636	19.0465	19.5851	19.846	19.9755	19.8056	19.5069	19.0928	19.7264	19.6033	19.7364	19.8777	19.5431	19.3383
P11215	19.6527	19.7545	19.7997	19.6636	18.9482	18.5762	19.6311	19.6877	19.69	19.5788	19.0986	18.7055	19.2174	20.2699	19.916	19.2715	18.9333	18.7602
P11216	23.1069	22.4164	22.7528	21.8258	21.9901	21.7178	22.5959	22.4455	22.5933	22.3719	22.0721	21.7242	22.5959	22.5186	22.4349	22.4897	22.2215	21.5357
P11217	18.3593	17.7831	17.6681	16.4063	17.5484	15.1397	17.7817	17.7245	17.8539	17.059	16.9667	15.5261	17.1091	17.4854	17.2876	16.2427	16.7857	18.002
P11233	21.465	21.7525	22.0125	21.5126	21.933	21.7136	21.7151	21.5278	21.6324	21.8534	21.8057	21.8501	21.2115	21.6733	21.6878	21.8836	21.9453	21.9797
P11234	18.0563	18.3441	18.4277	18.2685	17.9026	18.428	17.9404	17.9587	18.1027	18.3295	17.9104	19.1694	17.8567	18.7009	18.2732	18.0722	17.8435	18.6505
P11274	20.3988	20.7234	20.9822	20.4549	20.6162	20.3481	20.3137	20.7114	20.6476	20.9201	20.5838	20.3449	20.6834	20.5477	20.5124	20.7048	20.6324	20.4532
P11279	18.7184	19.505	19.8675	19.4559	19.4028	18.9176	18.0889	19.5539	19.6979	20.0756	19.6662	18.78	18.8635	20.06	19.5235	19.7611	18.9874	18.656
P11310	21.124	21.7172	22.0324	21.7199	21.6348	21.8442	21.4222	21.5625	21.5201	21.8659	21.5403	22.1577	21.5812	21.6964	21.6149	21.5562	21.3583	22.269
P11387	22.7324	22.4956	22.4213	21.4486	22.648	22.0376	22.6782	22.3977	22.2705	21.7171	22.7876	21.9336	21.8773	22.1849	22.1043	22.1268	22.8807	22.6097
P11388	19.1236	18.4602	18.8748	18.0618	17.86	22.4129	18.0115	18.5469	18.5778	18.9533	18.0996	22.5891	18.0666	18.9159	18.6296	18.568	18.4599	22.1144
P11413	21.8662	21.7082	21.9553	21.5272	21.688	21.8569	21.2795	21.8157	21.7391	21.896	21.9033	21.9616	21.6098	21.9287	21.8831	21.8167	21.7099	21.6385
P11441	18.7418	17.6803	18.302	17.6934	18.0301	18.1184	17.3138	18.2252	17.9492	18.1333	18.3846	18.5514	17.6051	17.8817	18.0241	18.0771	18.2877	18.6733
P11473	14.9388	14.2298	14.8234	13.9995	16.7858	17.7542	14.5557	14.4745	14.6866	14.8491	16.4319	17.5319	14.007	15.1686	14.9771	14.3628	16.2451	17.7228
P11498	12.2619	12.2527	12.177	12.3397	12.2445	12.1924	12.1388	12.3709	12.2385	12.2623	12.2388	12.2141	12.5925	12.7363	12.5946	12.1789	12.1148	11.2319
P11586	21.9285	21.967	22.1003	21.5756	22.2583	23.998	21.4605	21.8719	22.0002	22.2794	22.3699	23.8425	21.7087	22.1569	22.0702	21.9181	22.0934	23.8657
P11678	14.468	13.4526	13.3817	12.8231	12.5477	11.5014	12.8027	12.8377	12.9142	13.0279	13.1275	13.4268	12.6479	13.2514	13.1623	13.2096	13.2105	12.6448
P11717	22.0091	21.4714	21.7769	21.1567	21.3071	23.2124	21.6239	21.6999	21.7189	21.6309	21.3746	22.882	21.4462	21.9873	21.7635	21.6208	21.6011	22.488
P11766	23.1021	22.824	23.3645	22.7903	22.3516	22.2461	22.9179	22.9781	22.9889	22.8529	22.5831	22.3539	23.0976	22.822	22.8387	22.967	22.6968	22.2605
P11802	15.5298	15.4761	15.4979	13.4553	17.105	16.0477	16.1207	15.4302	15.5011	15.3403	16.213	14.5236	15.4137	15.2653	15.1231	15.0084	16.5833	15.7272
P11831	11.4745	11.46	11.3924	11.5388	11.4492	11.3979	11.762	11.7658	11.7177	11.5257	11.2913	10.6658	11.4238	11.0606	11.5512	11.8106	11.6468	11.2455
P11908	18.8645	19.0289	19.4818	18.6973	19.3023	19.8666	18.9845	18.9254	19.1569	19.1259	19.1781	19.8673	19.0864	18.9176	19.0121	19.0629	19.3032	19.8636
P11940	21.9285	22.5259	23.0985	22.7298	24.6688	23.7125	22.2653	22.5739	22.5963	23.1304	24.2127	23.8854	22.2617	22.5164	22.607	22.8443	24.187	24.2533
P12004	20.2016	21.7701	22.1208	21.7457	22.2948	23.7837	20.9856	21.338	21.5828	21.7695	22.167	24.0678	20.6392	21.7429	21.72	21.7135	22.1618	23.9354
P12081	21.5169	21.6595	21.9609	20.9385	22.1677	22.2929	21.1903	21.6261	21.5268	21.8565	22.0808	22.2533	21.5777	21.1902	21.4424	21.6172	22.2205	22.5024
P12235	12.509	12.4876	12.417	12.5709	12.4729	12.4146	13.5326	12.6672	12.6957	11.9595	11.7722	12.2565	12.5979	12.3141	12.2609	12.5653	12.3349	12.8192
P12236	20.9309	20.3385	20.8784	20.0608	20.7502	21.9099	20.6674	21.0383	20.771	20.0527	20.8917	21.4517	20.4355	20.5343	20.4434	20.643	21.4733	21.3418
P12259	6.26676	6.40513	6.28824	6.51503	6.47661	6.51165	6.38957	6.34479	6.34692	6.39083	6.52822	6.46273	6.44479	5.78138	6.20487	6.57465	7.28085	6.19959
P12268	21.142	21.4973	21.8098	21.2395	22.7856	23.0263	20.7529	21.4194	21.4653	21.9072	22.8097	23.1402	20.9464	21.471	21.6342	21.7025	22.6046	23.1326
P12270	24.0815	24.7262	24.9654	24.6393	24.969	24.6971	24.2444	24.4575	24.5259	25.0035	24.8988	24.9438	24.2246	24.6315	24.5783	24.6937	24.7688	25.1808
P12273	5.29315	5.1507	5.19374	5.12493	5.07389	4.9917	5.21245	6.15843	5.36541	4.95925	5.48356	3.67727	5.16311	5.38127	5.3055	5.09932	4.99429	4.90966
P12277	5.70586	5.83186	5.72543	5.93193	5.89694	5.92885	5.81842	5.77764	5.77959	5.81957	5.94467	5.88505	5.59439	5.79504	5.79355	5.6526	5.81132	6.37691
P12314	5.36635	5.48483	5.38474	5.57894	5.54603	5.57604	5.47099	5.43264	5.43447	5.47206	5.5897	5.53362	5.02511	6.27405	6.04965	5.56229	5.08018	4.90208
P12318-2	5.89938	6.02963	5.9196	6.13308	6.09691	6.12989	6.01444	5.97228	5.97429	6.01561	6.14494	6.08329	6.00276	6.74434	6.62852	5.91934	5.65061	5.22714
P12429	19.1377	18.6848	18.9383	18.3512	17.9355	21.304	18.6339	18.5131	18.8321	19.131	18.5951	20.6412	18.1576	19.2492	19.055	19.0495	18.4639	20.3332
P12544-2	19.167	17.961	18.5412	17.885	17.8681	17.0697	18.8543	18.5225	18.2741	18.0553	17.8496	16.9387	18.5413	18.1039	18.1768	18.2339	18.1751	17.2594
P12694	20.3264	20.8428	20.9566	20.4377	20.5519	19.4296	20.4475	20.4804	20.3701	20.6133	20.3044	20.3148	20.4509	20.5966	20.504	20.7226	20.327	19.9388
P12724	18.2869	18.7067	18.8808	18.2602	18.035	17.4197	18.1363	18.4992	18.596	18.9493	18.2695	17.139	17.4811	18.7062	18.8511	18.5031	18.2859	17.745
P12814	23.3438	23.4144	23.5317	22.818	23.0244	22.1444	23.1058	23.2098	23.3244	23.4843	23.0195	22.1271	23.2106	23.3827	23.3351	23.3804	22.9556	22.003
P12931	12.1404	12.1337	12.0575	12.221	12.1268	12.0763	12.314	12.2547	12.0027	11.9657	11.9978	12.2179	12.2426	12.6484	12.4528	11.9358	11.8687	11.5851
P12955	20.1607	20.5278	20.8249	20.4781	20.7209	19.2539	19.84	20.3129	20.3779	20.8216	20.5935	20.0091	20.2543	20.3023	20.5052	20.5668	20.4225	19.9141
P12956	23.8858	24.2383	24.5373	23.4497	24.303	24.5016	23.878	24.0604	23.9973	24.2041	24.273	24.4949	24.0404	24.0649	24.168	24.3457	24.3185	23.9731
P13010	23.4455	23.4911	23.6381	22.8395	23.3613	23.7322	23.3579	23.4773	23.3194	23.352	23.3221	23.6761	23.435	23.0214	23.3137	23.6611	23.5771	23.5105
P13051-2	11.4604	11.3975	11.3565	11.454	11.3611	11.289	11.1595	11.3075	11.3819	11.274	11.6628	11.5311	11.1678	11.304	11.1593	11.2527	11.5193	11.9187
P13073	23.0552	23.295	23.5418	22.5265	23.4087	23.5566	24.4615	22.6906	23.0113	22.9531	22.6981	23.5619	23.2236	23.4178	23.1614	23.2837	23.1703	23.104
P13164	18.9422	18.3728	19.3354	17.7739	17.8303	18.9431	18.8476	18.6853	18.7353	18.303	18.0371	18.582	18.3548	18.6788	18.491	19.046	18.6784	17.9307
P13224	12.3128	12.2068	12.1753	11.8969	11.7087	11.3847	11.7571	11.779	11.8433	11.9455	12.0516	12.2908	11.8345	12.0508	11.9991	11.7457	12.1233	11.9151
P13284	18.672	17.831	18.1897	17.4528	17.454	17.7871	17.7007	17.85	17.513	17.682	17.2866	19.3202	17.8435	19.0714	18.4464	17.309	17.1891	17.4432
P13489	22.4751	22.8537	22.7636	22.529	22.9146	21.695	22.3725	22.5102	22.6062	22.7872	22.7644	22.1812	22.2534	22.8906	22.9345	22.6855	22.5005	21.9466
P13498	20.6729	19.0665	19.5062	18.8742	19.076	20.0565	19.5209	19.5902	19.5462	18.9701	18.9657	20.6378	19.1518	20.5398	20.0638	19.5259	19.0595	18.8254
P13501	16.5648	18.8331	18.4699	18.4449	17.6801	17.7404	17.5137	17.6557	17.4463	17.7337	17.4495	19.9035	18.3413	17.9644	18.3574	17.7402	17.2076	18.1317
P13591-1	5.00608	5.1166	5.02324	5.20439	5.17369	5.20168	5.10331	5.06754	5.06924	5.10431	5.21405	5.16172	5.22545	5.11275	5.3654	5.62876	5.37714	4.00716
P13598	11.9643	11.9367	11.8731	12.0131	11.9188	11.8599	11.305	12.3536	12.3481	12.2339	12.389	10.9506	11.9729	11.9894	12.0552	12.087	11.9476	11.5309
P13611-4	5.41031	5.52978	5.42886	5.62466	5.59149	5.62174	5.51674	5.47808	5.47992	5.51783	5.63645	5.57992	5.97925	5.58421	5.7288	5.29112	5.22535	5.40165
P13612	19.4787	18.854	19.396	18.6912	18.625	19.7203	19.2013	19.2736	19.1099	19.2426	18.8823	19.0592	19.1654	19.336	19.2836	19.0949	18.8152	19.0548
P13639	24.6154	24.919	25.2081	24.5724	25.7757	26.4807	24.3704	24.8315	24.8797	25.1095	26.0262	26.3496	24.7006	24.7218	24.8045	25.0634	26.1092	26.176
P13667	23.1197	23.0794	23.2555	22.6359	23.4514	23.4206	22.928	22.9742	22.8093	23.1642	23.288	23.7911	22.8791	23.0301	23.0137	23.0249	23.2222	23.7817
P13674	18.4697	17.577	17.8451	17.1814	19.5965	20.7187	17.5412	17.6663	17.5982	17.831	19.6153	21.1218	17.415	18.3083	18.1229	17.8345	19.1812	20.4714
P13693	20.9525	21.6478	21.9769	21.3861	23.7366	22.9387	21.124	21.373	21.3111	22.2638	23.5142	23.0465	21.3261	21.5833	21.562	21.7038	23.3752	23.0837
P13716	19.4049	19.8048	19.9441	19.6817	19.6877	18.4986	19.1886	19.7395	19.8455	19.8911	19.558	18.7956	19.8173	19.6296	19.5866	19.7227	19.4374	18.8406
P13727-2	14.1666	13.2257	13.0999	12.7649	12.7614	11.7273	12.7643	12.7773	12.8409	12.9497	13.0799	13.3027	13.1675	12.8667	12.9653	13.2039	13.2296	12.2864
P13746-2	11.7673	12.8775	12.8927	11.6107	13.035	12.747	12.2858	11.8597	12.7754	12.5444	12.8396	12.6154	12.1997	13.0298	12.7372	12.3861	12.3022	12.2504
P13747	18.454	19.5555	19.758	19.4113	20.6816	18.6973	18.9053	19.4868	19.4169	19.6489	20.279	18.8219	19.3201	19.3757	19.0985	19.6111	20.09	19.084
P13760	6.71633	6.86462	6.73935	6.98241	6.94122	6.97878	6.84777	6.79977	6.80206	6.84911	6.99635	6.92617	6.57869	7.22671	7.23795	6.67337	6.94755	6.53634
P13796	25.5677	25.6737	25.6699	24.9029	25.3807	25.1313	25.2882	25.2663	25.52	25.6013	25.3517	25.2901	25.3548	25.4395	25.4454	25.5671	25.2932	25.2187
P13797-3	5.3332	5.45097	5.35149	5.5445	5.5118	5.54163	5.4384	5.40029	5.4021	5.43947	5.5564	5.50068	5.77706	5.52645	4.94738	5.10606	5.33187	6.05904
P13798	20.9585	21.3335	21.9742	21.7987	21.3439	21.8427	21.1899	21.3804	21.4511	21.8972	21.3725	21.9574	21.306	21.4773	21.5828	21.6709	21.3735	21.84
P13804	21.5142	22.648	22.7083	22.5513	22.8943	23.4614	22.2687	22.4136	22.6236	22.7135	22.6823	23.081	22.4364	22.6426	22.5893	22.6612	22.3999	23.0587
P13807-2	17.3631	17.9171	17.5551	17.7522	17.298	18.5545	17.5816	17.7116	17.6662	17.6545	17.4879	18.3389	17.4701	17.6368	17.7605	17.8716	17.6732	18.0331
P13861	21.3637	21.834	21.9734	21.577	21.6791	20.9339	21.5148	21.5846	21.6829	22.0313	21.4934	21.0503	21.5238	21.6783	21.7297	21.7607	21.5262	21.1426
P13984	20.8833	21.1011	21.1465	20.6441	21.6657	21.8455	20.798	20.6939	20.893	21.3255	21.6057	21.9607	20.8433	21.3063	21.1437	21.0102	21.3474	21.611
P13987	17.3425	17.79	17.2035	17.1383	17.4041	17.257	17.6191	17.4779	17.4755	17.4679	17.307	16.7931	17.7384	17.2279	17.3221	17.6364	17.3995	16.8313
P13994	16.265	16.6289	16.5022	16.0522	16.9836	15.7588	16.4796	16.1258	16.0618	16.3822	17.0114	16.1239	16.5562	16.1358	16.1863	16.1619	16.8766	16.2831
P13995	18.2828	19.0032	19.6569	18.8382	22.3465	22.5741	18.2888	19.2613	19.197	20.1024	21.8749	21.9786	18.3069	19.7569	19.5689	19.7847	21.4046	21.8487
P14151	21.4808	21.7114	21.0875	20.5126	20.9542	20.9552	21.5832	21.2945	21.1648	20.7067	21.0807	20.8743	21.6585	21.2563	20.8936	20.7564	20.692	21.462
P14174	19.4454	21.5731	21.5952	21.4828	21.4677	20.547	20.029	21.2108	21.3144	21.4646	21.2705	20.8197	20.8543	20.6121	21.2095	21.5945	21.4312	20.4547
P14209-3	15.9565	18.0829	18.3305	17.9674	18.1669	17.8301	17.8483	17.6113	17.8385	17.7852	17.7053	17.5526	16.9944	17.9198	17.9598	18.0293	17.6957	17.7491
P14222	21.4448	21.2315	21.3166	20.5742	20.5366	19.7982	21.3663	21.386	20.8634	20.8847	20.6931	19.7067	20.8521	21.0122	21.1844	21.1893	21.0034	19.6558
P14314-2	22.8598	23.7973	24.1762	23.8142	23.7339	23.0983	23.2	23.5567	23.5985	24.1114	23.672	23.3373	23.0816	23.677	23.7579	23.8576	23.567	23.5393
P14316-2	18.7596	19.517	20.015	19.4934	19.5118	19.1099	18.9901	19.6321	19.3867	19.6852	19.1539	19.5532	19.1782	19.4483	19.6061	19.6218	19.241	19.3151
P14317	24.2164	24.7543	25.3571	24.7475	24.7812	23.5808	24.6087	24.487	24.6671	25.0865	24.6228	23.9578	24.4969	24.9212	24.6952	24.7991	24.4353	24.0815
P14324	21.08	20.0113	20.3688	19.4713	20.1112	21.9815	20.2762	20.3736	20.1196	20.1979	20.2227	21.827	20.2221	20.606	20.4367	20.1859	20.2286	21.3074
P14373	11.0124	10.9917	10.9305	11.0641	10.9777	10.9255	11.1183	11.1109	10.8116	10.8406	11.0156	11.0072	10.8819	10.7022	10.6472	10.8608	11.4352	11.3901
P14384	16.6071	16.563	16.8197	16.4794	17.1464	18.9422	16.3515	16.5088	16.5516	16.7322	17.6484	18.7605	16.156	17.1236	16.6828	16.4558	17.4532	18.6581
P14550	21.2212	20.7974	20.9146	20.2276	21.1979	20.8221	20.737	20.4101	20.5077	20.867	21.0574	21.5823	20.8977	20.9836	20.8484	20.764	20.8051	20.8483
P14618	26.0168	25.6561	25.7176	24.9323	26.5072	27.047	25.148	25.5122	25.446	25.9458	26.4749	27.3407	25.5746	25.5989	25.5755	25.4907	26.1798	27.4429
P14618-2	20.0636	19.7474	20.1887	19.3154	20.5403	21.0083	19.541	20.0048	19.889	20.0605	20.5142	20.8541	19.6473	19.6154	19.9368	19.9716	20.5788	21.1143
P14621	19.3539	19.8931	20.2244	20.0195	19.3776	18.2876	19.3449	19.5879	19.7488	20.1299	19.5252	18.8122	19.2433	19.6878	19.6276	19.9255	19.4379	19.2366
P14625	24.2788	24.5078	24.526	23.9473	25.222	25.2784	24.0379	24.1294	24.1826	24.4464	25.179	25.7696	24.0149	24.8697	24.6467	24.3817	24.7857	25.0232
P14635-2	11.7342	11.6821	11.6333	11.7456	11.6513	11.5828	11.4286	10.9924	11.1874	11.3444	10.9341	14.1084	10.9987	11.3329	11.2806	11.3857	11.4781	13.5273
P14649	15.6031	16.0174	16.3809	16.1266	16	15.0644	15.6058	15.7662	15.9139	16.3562	16.0166	15.5247	15.5245	16.1545	15.9406	16.2731	15.7419	15.5449
P14678-2	17.0902	17.7085	17.9641	17.4173	18.2321	17.8481	17.1681	17.6528	17.6551	18.0086	17.9442	17.832	17.2613	17.535	17.7555	17.8185	17.7775	18.1174
P14735	19.7938	19.7603	20.0133	19.3822	20.1923	21.4572	19.6123	19.7413	19.7677	19.6918	20.4332	21.3471	19.5839	19.8829	19.7882	19.7363	20.6364	20.9597
P14770	12.1365	1.53286	11.7134	1.6106	11.9818	11.9496	8.40087	8.38464	8.41212	8.47864	8.59924	8.66029	8.24403	8.84518	8.50179	8.66982	8.43681	8.00774
P14780	5.53885	5.66115	5.55784	5.75828	5.72432	5.75529	5.64743	5.60785	5.60974	5.64854	5.76997	5.71209	6.04438	6.20449	5.83205	5.3533	5.14547	5.40173
P14854	20.9047	22.1075	22.6396	22.2889	22.028	20.7809	21.2802	21.9446	22.0013	22.4188	21.8698	21.2277	21.2877	22.352	21.9166	22.089	21.7779	21.3212
P14859-5	14.4881	16.6858	16.9834	16.7098	16.8691	16.3249	14.6016	16.3808	16.3606	17.1744	16.888	16.6509	15.4349	16.3723	16.3895	16.3993	16.62	16.8642
P14866	22.7579	23.4473	23.5154	23.1675	23.354	23.0706	22.8604	23.1224	23.2052	23.5029	23.3133	23.3024	23.1111	23.1875	23.1148	23.3715	23.3007	23.2333
P14868	21.2557	22.221	22.4673	22.0202	22.2006	23.2289	21.9793	22.0372	22.0463	22.042	22.1203	23.1686	21.7968	22.0405	22.0288	22.1158	22.2911	23.1317
P14902	5.82911	5.95784	5.8491	6.06007	6.02433	6.05693	5.94451	5.90286	5.90485	5.94569	6.0735	6.0126	5.23406	4.95342	4.93518	5.14625	7.88964	7.66603
P14921	19.1476	19.4395	19.6013	19.1053	19.502	19.8185	18.8006	19.052	18.8249	19.9854	20.0147	19.9297	19.3188	19.0002	19.2801	19.458	19.4779	20.0829
P14923	5.82661	5.66987	5.71721	5.64154	5.58536	5.49491	5.83377	5.85521	6.0535	5.56002	5.66699	4.97521	5.67909	5.91897	5.83566	5.60885	5.49328	5.40015
P14927	20.9299	21.6562	21.9862	21.1695	22.2607	21.3449	21.2082	21.5825	21.5437	21.7749	21.6484	21.5842	21.0542	21.9279	21.5517	21.6402	21.5757	21.5836
P15056	9.54055	9.52989	9.47293	9.59599	9.52163	9.47957	9.97563	9.28974	9.35518	9.36851	9.17066	9.975	9.74208	9.55369	9.3745	9.33438	9.34414	9.78683
P15104	18.3576	18.5575	18.8151	18.4314	18.8414	21.661	18.888	18.2785	18.4473	18.9031	18.6843	21.4615	18.2036	18.7357	18.7065	18.6173	18.7839	21.5993
P15121	22.4799	22.6148	22.9552	22.2025	22.2854	21.3836	21.731	22.5432	22.5009	22.8711	22.5223	21.7448	22.6043	22.1919	22.5359	22.6444	22.2123	21.7436
P15144	12.0851	12.3315	12.1614	11.9866	11.6314	10.6619	11.6366	11.6464	11.7032	11.8019	11.9236	12.1195	11.8069	12.5332	12.1796	11.6125	11.4856	11.202
P15153	21.6384	21.2096	21.5438	20.7768	20.6092	21.6303	21.0755	21.6839	21.1569	20.9558	21.0074	21.5247	21.6941	21.2511	21.1219	21.3121	21.1522	20.8813
P15170-2	22.0968	21.9999	22.6043	21.1723	23.5826	23.5087	21.7866	22.0253	22.1158	22.4702	23.2804	23.2821	21.9799	22.1313	22.1429	22.2704	23.0842	23.3433
P15260	9.61318	9.20633	9.63808	9.11699	10.0661	10.6362	9.54932	9.5754	9.6324	9.71719	9.7916	10.0146	9.4252	9.77717	9.63848	9.55751	10.0025	9.8576
P15289	18.1253	18.3117	18.5477	18.2122	17.7829	16.1963	17.8968	17.9379	18.0126	18.2846	17.7341	17.2957	17.9054	18.2004	17.9772	17.8668	17.6279	17.5911
P15291-2	10.6663	10.6287	10.5791	10.6909	10.6059	10.5478	10.6406	10.8868	10.6633	10.4072	10.3463	10.7767	10.2896	10.3671	10.4168	10.443	11.025	11.1904
P15311	24.7338	24.7317	24.9126	24.3316	25.1196	24.9884	24.4582	24.5652	24.5762	25.1515	25.0768	24.9842	24.4844	24.7711	24.7762	24.928	24.852	24.9911
P15336-5	19.3004	19.7635	19.9581	19.6248	19.7546	19.7303	19.4618	19.5614	19.4898	19.8587	19.6893	20.0647	19.5831	19.6495	19.5612	19.6671	19.6293	20.0431
P15374	20.3334	20.4075	20.522	19.8341	20.4905	20.4165	20.3793	20.0921	20.3537	20.2184	20.2059	20.7465	19.9054	20.2706	20.3185	20.3101	20.4406	20.7467
P15408	17.2604	15.8071	16.9116	17.2716	17.1684	16.6492	16.0792	15.5076	15.9092	18.4896	17.3412	17.7121	15.6436	16.5197	16.4745	17.18	17.6643	17.5152
P15498	22.4603	21.9557	22.2689	21.4294	21.5709	22.3705	22.0668	22.1083	22.2413	22.0305	21.6375	21.9705	21.9416	22.0206	22.0223	22.1601	21.9549	21.9486
P15529-16	17.6429	17.0514	17.4443	16.0252	17.1723	17.0764	17.3619	17.31	16.9567	16.7629	17.1283	16.8898	17.2809	17.1059	17.0262	16.9916	17.2191	16.7807
P15559-3	10.723	10.3114	10.4639	9.80925	10.4411	12.7148	10.582	10.5996	10.6563	10.7479	10.8462	11.0546	10.0473	10.2315	10.0239	10.49	10.8147	12.875
P15586-2	17.9675	19.1059	18.904	18.4356	19.1024	18.789	18.4496	18.7019	18.6987	19.004	18.8181	18.6312	18.62	19.3123	19.0187	18.4875	18.3325	18.5222
P15735-2	12.7346	12.7034	12.6367	12.7839	12.6834	12.6199	12.5879	12.8541	12.8974	12.8258	12.5986	12.4033	13.0507	12.7009	12.7061	12.6674	12.4814	12.5671
P15848	10.7913	11.3895	11.8366	11.3794	11.2702	11.4824	11.1821	11.201	11.261	11.3579	11.4614	11.6824	11.3685	11.1877	11.1964	11.1936	11.4925	11.7249
P15880	21.163	21.4311	21.6126	21.0355	22.6329	23.9868	21.4282	21.3363	21.2288	21.3632	21.523	24.9642	21.6246	21.4174	21.4216	21.5326	22.2046	23.6471
P15907	10.5454	10.0734	10.2703	9.95302	10.6699	11.0862	10.2829	10.2925	10.3432	10.4307	10.5368	10.7132	10.4302	10.2075	10.013	10.3413	10.92	10.6856
P15923	4.81117	5.12509	5.36038	4.7866	6.33159	4.55515	5.00785	5.06778	5.12444	5.17845	5.15236	5.42888	4.90177	5.36956	5.20354	5.12046	5.15689	5.19928
P15924	10.1638	11.7054	12.3572	11.8881	11.4195	10.5172	12.0609	11.2722	11.4305	11.7065	10.961	10.6221	11.1302	11.8431	11.5922	11.2526	11.1529	11.0847
P15927	21.4768	20.4316	20.5642	19.7773	20.3991	20.6381	20.3846	20.3902	20.6394	20.7779	20.5259	20.5622	20.6698	20.3958	20.5015	20.6427	20.4691	20.5927
P15954	21.0371	20.2831	20.3705	19.6652	19.8528	20.5511	20.5437	20.5493	20.4785	20.0002	19.7295	20.4536	20.3352	20.7594	20.5959	20.2011	19.9432	19.895
P16035	5.95027	6.08165	5.97067	6.186	6.14952	6.18279	6.0669	6.02438	6.0264	6.06809	6.19854	6.13636	6.47922	6.90406	6.43392	5.59369	5.323	5.76148
P16050-2	4.97422	5.08405	4.99127	5.17129	5.14079	5.1686	5.07187	5.03633	5.03802	5.07287	5.18193	5.12995	5.15747	5.18544	5.38835	5.1275	4.81915	4.84573
P16070-18	22.1577	22.3309	22.781	22.4318	23.4266	21.4204	22.0313	22.3678	22.4582	22.7255	23.3097	21.6517	21.9648	22.4616	22.4719	22.7652	23.1469	21.7292
P16083	18.544	18.8589	19.1912	18.9401	18.8286	18.2012	18.297	18.5232	18.653	19.2279	18.9645	18.8844	18.1878	18.9902	18.9788	19.0298	18.6638	18.6893
P16104	26.5832	27.7972	27.5838	26.7759	26.9946	25.3714	26.9046	27.4889	27.2174	26.8532	26.9888	25.6563	26.6275	26.7257	27.0988	27.1062	26.9735	26.6118
P16109	11.8954	10.7336	10.4316	10.1293	9.93887	9.19529	10.2266	10.24	10.2927	10.3805	10.4806	10.6694	10.4107	11.0894	10.723	10.3632	10.2601	9.41442
P16150	20.0337	20.4459	20.8791	20.6065	19.8973	19.4606	19.9763	20.0744	20.1008	21.0421	20.2006	19.9176	20.0238	20.3665	20.3513	20.4786	20.1242	19.97
P16152	21.2572	21.1895	21.7685	21.3048	21.2448	20.5093	21.4525	20.7589	21.3019	21.5165	21.1195	21.1127	21.2312	21.199	21.2817	21.5013	21.0909	20.957
P16219	18.6125	19.228	19.6091	19.0877	19.0465	17.6785	18.7462	19.0011	19.1181	18.9918	18.8339	18.5612	18.8231	18.8602	18.7874	18.9865	19.0431	18.776
P16220	16.8598	18.0661	18.3517	18.0459	17.8935	17.0017	17.5054	17.4723	17.5731	17.9631	17.9316	17.7629	17.8884	17.7464	17.6854	17.7753	17.4953	17.6408
P16278-2	11.089	11.0883	11.0157	11.1705	11.0849	11.0411	11.257	11.1761	11.153	11.0137	10.6006	11.2893	11.1328	11.2159	11.1074	10.9222	10.7797	11.3292
P16284-3	19.9823	19.8331	20.0268	19.6559	19.0697	17.9089	19.7379	19.6576	19.6565	19.7635	19.087	18.563	19.3946	20.2688	19.9321	19.3077	18.9447	18.597
P16298	18.4631	18.2596	18.4869	17.7745	18.4712	18.2672	18.1364	18.2305	18.1811	18.8024	18.402	17.9691	18.142	18.3001	18.2934	18.325	18.3422	18.3097
P16333	19.2085	19.6845	19.9596	19.6124	19.5523	18.8181	19.3156	19.4772	19.506	19.8387	19.5897	19.1021	19.5237	19.5797	19.5396	19.6177	19.5242	19.0529
P16383	18.3397	17.9652	18.2071	17.4724	18.4962	18.211	17.9979	17.879	17.9124	18.2308	18.4127	18.2504	17.7179	17.9613	17.9815	18.0684	18.8574	18.0871
P16401	28.5004	28.464	28.1643	27.3554	27.2199	24.1741	28.6084	28.6429	28.165	27.0458	27.2677	24.1607	27.9387	27.6488	27.4667	27.8248	27.2284	25.8131
P16402	29.8936	30.3669	30.0872	29.2602	28.8646	25.5336	30.2385	30.1332	29.9563	29.0928	29.1272	25.4683	29.6772	29.2209	29.3806	29.7469	29.0382	26.9913
P16403	25.3766	26.1439	26.1493	25.3431	25.0608	20.9869	25.9586	26.0334	25.5179	24.4487	24.8254	22.2715	26.0027	25.1847	24.9391	25.3943	24.7538	22.8362
P16410	4.87982	4.98759	4.89656	5.07318	5.04326	5.07055	4.97665	4.94178	4.94344	4.97764	5.08464	5.03365	4.45188	4.23471	4.00894	4.51586	6.19745	6.58233
P16435	21.2814	20.7346	20.925	20.1069	20.259	21.0154	20.7669	20.7964	20.9042	20.4438	20.4946	20.9112	20.4454	20.8748	20.842	20.7555	20.6889	20.6966
P16455	19.5485	19.2578	18.9018	18.5895	18.9389	18.5766	19.0237	19.1031	19.1848	19.4867	18.8351	18.1818	19.265	18.9638	19.0878	19.2219	18.7692	18.5072
P16520-2	15.731	17.0037	17.6879	16.9095	17.6793	19.0669	17.2486	17.2496	17.1792	16.8597	17.2	18.3486	17.8287	16.9886	16.8816	17.2965	17.6915	17.4277
P16615	21.5131	21.2486	21.6278	21.0041	21.2861	23.6726	21.1697	21.4985	21.5216	21.0112	21.7398	23.407	21.0915	21.6168	21.4523	21.3876	22.041	22.7464
P16671-4	6.74975	6.89877	6.77288	7.01713	6.97574	7.01348	6.88102	6.83279	6.83508	6.88236	7.03032	6.95978	6.96826	7.90016	7.65175	6.72787	6.47447	5.65673
P16871	12.6686	12.627	12.5664	12.7022	12.6014	12.5337	13.7021	12.8752	12.8928	12.9082	11.6178	11.7176	13.5626	12.6701	12.6991	13.1032	12.0459	11.6354
P16885	11.5423	11.725	11.9302	11.6	11.1586	11.9176	11.4767	11.4875	11.5441	11.6418	11.7601	11.9573	11.4216	11.905	11.8347	11.5523	11.4246	11.7198
P16930	19.2491	18.5154	18.9101	17.992	18.6807	21.013	18.5276	18.5862	18.6512	18.939	18.8291	20.8193	18.6421	18.8727	18.9822	18.7753	18.7225	20.334
P16949	24.0436	24.4467	24.5605	24.6572	24.2509	26.4193	23.9874	24.129	24.2057	25.0784	24.2686	26.7012	23.7685	24.9405	24.6052	24.3369	23.9152	26.779
P16989	18.1434	17.5136	17.6492	17.2085	18.4841	18.5986	17.6829	17.216	17.5363	17.6253	18.3106	19.2176	16.9407	17.8823	17.4032	17.2917	17.9821	20.0636
P17010-2	19.6144	19.2851	19.1744	18.4746	18.7069	17.6994	19.1928	19.0126	19.0665	18.7664	18.7001	18.2042	19.0679	19.3064	18.7965	18.9147	18.7744	18.0791
P17014-4	5.40123	5.25597	5.29984	5.22972	5.17765	5.09382	5.10812	5.33527	5.25084	5.40717	5.13892	5.21424	5.26234	5.48458	5.40739	5.19721	5.0901	5.00379
P17017	18.4782	18.6873	18.5041	18.05	18.0731	17.0218	18.3694	18.3538	18.4035	18.2987	18.0919	17.2901	18.1902	18.5061	18.4436	18.4676	18.0291	17.1695
P17026	20.6021	21.6525	21.5505	21.2164	20.7788	18.7796	21.522	21.1385	21.2472	20.5053	21.0121	19.1549	21.448	21.0124	20.9262	20.8337	20.9106	19.4836
P17028	18.6095	19.301	19.3135	18.9543	19.64	18.9355	19.0169	18.9455	19.1823	19.1907	19.704	18.7142	18.6722	19.4448	19.1374	19.2311	19.4244	18.8346
P17029	16.1615	15.8796	15.7814	15.297	16.2804	16.0534	15.874	15.8307	15.7956	15.7588	16.2673	15.9299	16.3362	15.5296	15.5714	15.6299	15.9899	16.4139
P17036	9.2702	9.07812	9.62955	8.98732	9.37964	8.88291	9.05524	9.07368	9.12409	9.2032	9.28261	9.47237	8.33028	9.25266	9.28874	9.6575	9.93013	8.73624
P17041	16.607	16.5091	16.5741	16.4169	16.0761	15.4537	16.4538	16.5199	16.7347	16.314	16.2718	15.3435	16.6876	16.488	16.3178	16.562	16.1874	15.4027
P17050	12.43	12.4002	12.3347	12.4791	12.3811	12.3194	11.4402	12.7295	12.4863	12.79	12.6807	12.221	12.49	12.5484	12.5155	12.2439	12.0265	12.5248
P17096	23.6783	24.5655	24.7318	24.1973	24.0395	22.8798	24.0872	24.1856	24.2085	23.7079	24.2073	23.6862	24.1009	23.9411	24.0512	24.3907	24.1347	23.4947
P17096-2	10.8139	10.7802	10.7275	10.8453	10.7594	10.7025	11.1099	10.9539	10.888	10.6784	10.5807	10.4258	10.9173	10.4885	10.7524	11.0575	10.7883	10.6432
P17098	18.2008	18.4032	18.5802	18.1762	17.7366	17.2926	18.2405	18.0906	18.1253	18.1984	18.0861	17.6433	18.1979	18.1283	18.1036	18.1343	17.9007	17.9306
P17152	17.7357	17.9958	18.2014	17.9755	17.9692	18.1774	17.7561	18.228	18.0576	17.9464	17.981	18.0875	17.7389	17.9159	18.172	18.0843	18.2017	17.9472
P17174	19.8841	19.96	20.2861	19.8215	20.4589	21.1678	19.8908	20.0336	20.0119	20.3121	20.4735	20.857	19.8677	20.1049	20.2317	20.2403	20.3612	20.764
P17213	13.1856	13.164	13.089	13.2522	13.1489	13.0878	14.0252	13.2624	13.5472	13.2549	13.0436	11.8102	12.9847	13.6147	13.8914	13.7933	12.9145	11.7104
P17252	22.7817	23.0059	23.0905	22.6739	22.4626	22.4092	22.7805	22.9708	23.0023	22.8053	22.4046	22.4586	23.0059	22.6402	22.7491	22.9807	22.665	22.3991
P17275	18.3059	18.617	19.7863	19.1441	20.4251	19.6848	18.14	18.5799	18.6736	19.658	20.5579	20.3384	17.898	18.7381	18.9715	19.7562	20.5108	20.0679
P17301	5.73972	5.86645	5.7594	5.96711	5.93191	5.96401	5.85207	5.81105	5.813	5.85321	5.97905	5.91907	5.98735	6.27013	6.19234	5.63864	5.66665	5.45654
P17480	23.8029	23.7294	23.6664	22.5474	23.142	22.5512	23.4981	23.5284	23.375	23.1045	23.1806	22.7452	23.3331	23.2765	23.2442	23.4893	23.3642	22.7333
P17535	17.962	18.4554	18.7556	18.427	19.2768	18.3477	18.2684	17.8826	18.0759	18.8301	18.8762	19.2737	18.1553	18.6276	18.4542	18.4353	18.6982	18.8273
P17544-4	11.305	11.2773	11.2181	11.3486	11.2594	11.2031	11.0619	11.284	11.1859	11.2794	11.5354	11.2622	11.5173	11.3401	11.27	11.3782	11.2195	10.8852
P17568	18.9375	18.5931	18.7771	17.8939	17.8961	18.7033	17.9697	18.6799	18.5403	18.4657	18.2651	18.871	18.687	18.3676	18.6333	18.5877	18.1712	18.352
P17612	22.3916	21.4493	21.7606	20.7958	21.0054	21.4007	21.5417	21.6666	21.8031	21.6495	21.1544	20.9845	21.5194	21.8388	21.6384	21.6417	21.2693	20.8708
P17655	21.4727	21.1759	21.4041	20.8958	20.754	20.4438	20.6654	21.3318	21.4191	21.4106	20.9329	20.3815	21.1387	21.3032	21.3079	21.3076	20.9364	20.1432
P17676-2	19.7576	19.4172	19.305	18.6472	19.459	20.1606	19.0993	19.3726	19.1947	19.4735	19.7518	19.85	18.8964	19.8073	19.8143	19.2846	19.3515	19.5531
P17706-2	17.712	17.6693	17.963	17.6421	17.751	17.6794	17.3287	17.3656	17.4302	17.4728	18.1269	18.6729	17.2709	17.9091	17.704	17.6103	17.8853	18.0076
P17707	8.8168	8.78776	8.74561	8.84007	8.76998	8.72283	7.43629	8.25294	8.21315	9.76513	10.9592	8.04916	7.00885	8.38056	8.14664	9.29523	10.9105	8.92686
P17812	20.323	20.2504	20.3752	19.5437	21.4009	22.1671	19.6841	20.1025	20.1224	20.4489	21.5188	22.176	19.9776	20.1814	20.2804	20.1346	21.442	22.0313
P17813-2	5.39004	5.50906	5.40852	5.60359	5.57053	5.60068	5.49608	5.45756	5.4594	5.49716	5.61534	5.55901	5.19224	5.24828	5.61126	5.46481	5.86449	5.70595
P17844	23.4204	23.8888	24.1288	23.4995	25.0645	24.3707	23.3351	23.5562	23.7216	24.2432	25.15	24.3615	23.5183	23.7892	23.7235	24.0504	24.7954	24.4921
P17858	22.6592	21.5223	21.8346	21.2641	21.1184	21.9169	22.0415	21.7488	21.8585	21.6238	21.2415	21.7973	21.7665	21.7734	21.6138	21.809	21.5768	21.7583
P17900	18.7676	18.4871	18.6343	17.9149	18.2377	18.1219	18.3878	17.9808	18.3714	18.4523	18.3615	18.5931	18.1666	18.9333	18.6543	18.2462	18.0174	18.101
P17927	5.79862	5.92665	5.8185	6.02835	5.99279	6.02521	5.91224	5.8708	5.87277	5.9134	6.04052	5.97993	6.04044	6.38735	6.32032	5.6299	5.60772	5.58528
P17931	17.0815	16.3714	16.3452	15.7152	16.0595	16.722	16.3152	16.5811	15.9909	16.4951	16.3021	16.6027	15.9128	16.6971	16.6954	16.2573	16.5446	16.1476
P17936	4.24582	5.22424	5.83915	5.3342	5.13331	4.40238	4.87962	4.93804	4.99326	5.04588	5.02043	5.28994	4.77939	5.23546	5.07359	4.99257	5.02805	5.06936
P17980	21.8625	22.3307	22.6389	21.9281	23.615	23.3593	22.287	22.2599	22.3969	22.515	23.205	23.0719	22.0838	22.581	22.4888	22.5829	22.9378	23.0493
P17987	23.0911	22.8915	23.0997	22.5052	23.6913	24.1948	22.608	22.8621	22.9802	23.2055	23.7088	24.1049	22.9159	22.9653	22.8642	22.8747	23.6985	24.1475
P18031	20.9576	21.0971	21.3953	20.9059	21.3012	22.5146	21.1864	21.0273	21.1456	21.0741	21.3841	22.3518	20.8717	21.3006	21.1142	21.134	21.5611	22.1796
P18054	6.07972	6.21395	6.10056	6.32057	6.28329	6.31728	6.19825	6.15481	6.15687	6.19946	6.33274	6.2692	6.63	6.63022	6.64067	6.11191	6.06758	5.21683
P18074	17.988	17.0943	17.5828	17.3016	17.343	17.5449	17.9055	17.3517	17.5428	17.3512	17.2349	17.4682	17.4229	17.4922	17.4095	17.5066	17.4541	17.5532
P18077	21.3442	21.5445	21.6235	21.2815	22.0857	22.034	20.8835	21.2972	21.3681	21.8459	22.0109	22.4972	21.099	21.2723	21.2545	21.4281	22.3186	22.5386
P18085	18.4504	17.6515	17.7905	16.8774	18.5072	19.5045	17.8437	17.7539	17.8447	17.9067	18.3536	19.0718	17.281	18.2237	18.127	18.1619	18.5243	18.4142
P18124	22.1173	22.435	22.5379	22.295	22.908	23.12	22.5084	22.6797	22.3898	22.5358	22.5375	22.767	22.3409	22.3026	22.4617	22.5704	23.0535	22.6937
P18146	10.8473	10.8027	10.7557	10.8631	10.7762	10.7144	9.91833	10.5295	11.1084	12.2619	10.3743	10.5605	10.1893	10.8534	11.3311	11.4102	10.4654	10.4818
P18206-2	24.6573	23.8792	23.9887	23.2021	23.1408	22.4285	23.8716	23.2675	23.6149	23.8463	23.3456	23.3246	23.5054	24.3617	24.0989	23.519	23.177	22.5721
P18433-4	14.9695	15.4707	16.123	15.5594	14.8721	15.2362	14.7988	15.4488	15.326	15.59	15.6457	15.4144	14.9496	15.5535	15.3653	15.4753	15.4618	15.4237
P18440	11.4336	11.4232	11.3536	11.5034	11.4145	11.3651	10.5617	11.5513	11.7567	11.8241	11.6104	11.191	11.3802	11.3933	11.5562	11.527	11.2939	11.3486
P18583-5	21.0512	21.926	22.2384	21.7186	22.2951	21.5229	21.4754	21.6297	21.5586	22.0546	22.2754	21.7544	21.3628	21.5871	21.6145	21.8378	22.3518	22.0082
P18615	17.9643	18.5931	18.7738	18.6329	19.087	18.0821	18.2146	18.4	18.311	18.9201	19.1024	18.1856	18.2085	18.5321	18.2595	18.4188	18.8308	18.8905
P18621	21.9705	22.2088	22.6024	22.129	22.949	22.0277	21.7057	22.2759	22.2078	22.4903	23.0036	22.203	21.9224	22.0175	22.066	22.226	22.9331	22.733
P18627	10.6553	10.6226	10.5704	10.687	10.6024	10.5465	10.1205	10.4121	10.2467	10.522	10.3646	12.0024	9.47639	10.2034	10.0431	10.0438	11.214	12.6981
P18669	21.9612	23.5175	23.4564	23.0016	23.6645	24.8373	22.9458	22.8211	22.4927	23.2479	23.518	25.4008	23.0965	22.8975	23.0219	23.0767	23.6552	24.7024
P18754-2	19.6059	19.7895	19.7614	19.507	19.7002	20.0578	19.5314	19.5177	19.6327	19.6072	19.8613	20.2657	19.3798	19.6927	19.5662	19.7136	19.8291	20.2347
P18846	17.9366	19.2135	19.6301	19.2686	19.6207	18.2529	18.393	19.1848	18.7973	19.4871	19.3798	18.6783	18.7547	18.6466	18.9335	19.2076	19.5026	18.9066
P18847-5	16.1809	15.3099	16.8042	16.6271	17.51	17.8139	15.4254	15.627	15.961	17.3381	17.7381	18.1396	15.4703	16.2431	16.7192	17.5655	17.1674	17.0232
P18858	19.1329	19.0082	19.5229	18.741	19.4717	21.7551	19.0057	19.0813	19.0574	19.3426	19.2709	21.8674	18.9736	19.2589	19.1709	19.2115	19.3412	21.6594
P18859	18.9791	20.2413	20.6302	20.3435	20.2586	19.6924	19.628	20.0416	19.9578	20.4187	20.2073	19.8931	19.7919	19.6205	20.1037	20.3257	20.0901	20.2434
P18887	20.1651	20.7364	20.754	20.4669	20.724	20.508	20.314	20.4456	20.4178	20.9285	20.3859	20.8559	20.4144	20.4725	20.5389	20.7077	20.4666	20.7552
P19086	11.1666	10.9789	11.205	11.0154	10.6981	10.0826	10.6876	10.7043	10.7609	10.8533	10.954	11.1608	10.7758	11.8529	11.1309	11.1686	10.4166	9.74502
P19174	20.8126	21.0148	21.2082	20.938	20.8571	21.5536	20.9444	21.0918	21.077	21.1257	20.8133	21.3354	20.9988	20.8873	20.9852	21.1016	20.92	21.5021
P19338	25.4469	26.4321	26.5979	26.366	27.2064	26.4647	25.6999	26.2387	25.9166	26.6993	27.0521	26.9055	26.0691	25.6755	25.925	26.2925	27.1132	27.4716
P19367	24.0025	23.6087	23.7427	22.8005	23.1202	24.0493	23.5162	23.6463	23.683	23.4574	23.3161	23.7033	23.4543	23.3621	23.5025	23.676	23.6021	23.7267
P19387	18.0399	19.0932	19.3397	18.8588	19.2905	18.4104	18.3534	18.6749	18.8111	19.0032	19.0896	19.0885	18.5863	18.8246	18.7626	18.9897	19.1009	18.7732
P19388	19.0964	20.5734	20.853	20.626	21.4048	20.3653	19.9362	20.4921	20.5351	20.6304	21.0228	20.3088	19.9027	20.3065	20.4204	20.4205	21.0482	20.8457
P19397	21.8384	20.6651	20.945	19.551	20.5511	21.247	21.4397	20.8408	20.9316	20.5621	20.6668	20.3563	20.9633	21.2954	20.7883	20.7001	20.8318	20.1844
P19404	18.4642	19.089	19.3326	19.0093	18.9885	18.1953	18.4723	18.9728	19.0402	19.3369	18.9871	18.2695	18.5642	18.943	18.9412	19.0191	18.8464	18.7728
P19440	5.54266	5.66505	5.56167	5.76226	5.72828	5.75928	5.65199	5.61238	5.61427	5.65311	5.77463	5.71672	5.20318	5.51002	5.62189	5.69174	5.76471	6.2308
P19447	14.7892	14.5211	14.5844	13.8354	14.4379	15.0312	7.23257	16.993	17.9416	18.2102	19.3955	7.52964	14.0668	14.2791	14.4972	14.8342	15.2714	14.4009
P19474	20.2284	20.6289	20.7805	20.1732	20.8785	20.6531	20.0981	20.4109	20.5152	20.7627	20.6727	20.8761	20.2305	20.4627	20.4362	20.5915	20.7824	20.8371
P19484-2	15.3333	15.6341	15.9381	15.4062	15.6192	15.3873	15.1265	15.5383	15.6654	15.7319	15.8641	15.3859	14.9024	16.3372	16.2535	15.5239	15.2126	15.0467
P19525	20.4075	21.121	21.2063	20.4958	21.6584	22.8668	20.7472	20.7604	20.8185	21.0605	20.9555	23.3996	20.5044	21.061	21.0443	20.9954	21.4923	22.6403
P19532	17.0562	17.1715	17.5473	17.0446	17.6434	17.6664	16.8586	17.2183	16.9911	17.4212	17.5827	18.0492	17.0342	17.4738	17.3276	17.1862	17.2909	17.7987
P19623	18.9503	19.5726	19.5743	19.2219	20.4204	19.878	18.5735	19.3731	19.276	19.6887	20.4473	20.2506	18.84	19.4609	19.2552	19.2825	20.4397	20.3351
P19784	19.6976	18.451	18.8408	17.9373	18.9346	20.1205	18.5566	18.6335	18.6989	19.1816	19.2801	19.6268	18.7192	18.7494	18.8775	18.8588	19.1781	19.5703
P19838	21.8042	22.1726	22.4339	21.7249	23.2619	21.7463	21.9609	22.01	22.1517	22.3915	22.8305	21.7981	21.9429	22.0679	22.0974	22.2661	22.6367	22.1337
P19878	20.3401	19.5892	17.7392	19.0449	17.9425	7.3926	16.7315	16.9121	16.8448	16.9214	16.8765	17.6332	16.6709	17.9933	17.5545	16.932	16.5482	16.2532
P19971	19.5503	20.0409	19.9902	19.6432	20.3541	21.0202	19.2726	19.6525	19.7398	20.0633	20.2632	21.5886	19.3902	20.4677	20.5117	19.9499	20.0445	20.1877
P20020-6	18.2077	18.6231	18.9938	18.5097	18.2943	17.5299	18.1905	18.2912	18.3595	18.3225	18.2272	18.75	18.0547	18.7154	18.4313	18.2161	18.1466	18.578
P20042	21.7097	21.9561	22.0943	21.4659	22.5776	23.1878	21.3027	21.643	21.4308	22.1462	23.1035	23.3555	21.3596	21.9167	21.8719	22.0345	22.5345	23.2561
P20073-2	22.2216	22.4064	22.756	22.3812	22.564	22.2058	22.0474	22.3407	22.4701	22.6695	22.6473	22.3556	22.3434	22.373	22.4049	22.5109	22.5294	22.3745
P20160	5.56311	5.68594	5.58218	5.7835	5.74939	5.7805	5.67189	5.63214	5.63403	5.673	5.79496	5.73682	5.27341	5.89823	5.78002	5.98746	5.75273	5.43659
Q15661-2	18.2659	16.7365	16.5893	16.2047	16.2774	15.1056	16.743	16.3396	16.3162	16.4972	16.4562	16.7905	16.1605	17.4172	17.0987	16.3132	16.5449	15.5569
P20248	15.7441	15.4186	15.8069	15.3313	14.4909	20.2653	16.5936	15.3158	15.4903	15.5783	14.8533	19.235	14.358	15.7582	15.7963	15.8927	15.2664	19.9539
P20290	19.3829	21.0418	21.112	20.6361	22.2719	21.3158	20.4547	20.5274	20.6481	21.0352	21.4369	21.6551	20.2583	20.6247	20.7467	20.8455	21.5646	21.733
P20292	13.68	13.6641	13.5827	13.7586	13.6519	13.5913	12.4445	14.3205	14.3342	14.1847	13.8398	12.8148	13.4154	13.7944	13.9162	14.1765	13.688	12.948
P20333	14.2318	13.8765	14.6094	13.8951	14.7068	14.2698	14.7078	14.191	14.3263	14.1915	13.8319	14.335	12.8989	14.8178	14.3841	14.1926	14.9738	14.2692
P20338	10.7895	10.762	10.706	10.8297	10.7445	10.6903	10.6375	10.709	10.7499	10.8837	10.6944	10.8467	10.7117	10.6502	10.5524	10.5369	10.8749	11.2015
P20339-2	19.5577	19.2553	19.4168	18.4254	18.9579	20.3768	18.3505	19.4904	19.8325	19.5986	19.3759	19.3468	19.1298	19.3939	19.2651	19.3406	19.2209	19.6391
P20340-2	21.0915	20.873	20.9733	20.5217	20.5609	21.5936	20.6035	20.8581	21.1021	20.885	20.8228	21.3393	20.6257	21.0159	20.906	20.9687	20.9274	21.158
P20585	18.9263	19.1891	19.1946	18.7365	18.6228	19.021	18.765	18.9946	19.0142	18.8184	18.6851	19.4039	18.6238	19.0362	18.9496	19.0477	18.8904	19.1362
P20591	20.4645	20.5729	20.9817	20.039	22.2482	24.3957	20.515	20.7167	20.8132	21.0992	20.7803	24.7632	19.9803	20.7781	20.7911	20.5693	22.6451	23.9088
P20592	19.7933	20.3989	20.2029	19.9669	19.8901	20.0533	20.2755	20.3192	20.3733	19.9299	19.4988	19.9101	19.8191	20.15	20.0461	20.1499	20.2932	19.8564
P20618	19.9259	20.4007	20.7532	20.3795	20.9248	21.3838	20.1079	20.4026	20.1588	20.7331	20.9756	21.3872	20.5228	20.3898	20.4529	20.4189	20.8594	21.1279
P20645	21.431	20.9526	21.21	20.4025	21.0033	21.4498	20.7909	21.1196	21.0903	21.1223	20.9654	21.3547	20.761	21.5092	21.1345	20.9844	20.8523	21.1762
P20674	20.2631	21.1563	21.0472	20.7946	20.9844	20.4691	20.4287	21.0689	20.8861	20.8588	21.0699	20.4036	20.4498	20.7542	21.0253	21.0833	21.0385	20.3766
P20700	24.9431	25.5926	25.8022	25.3697	25.1131	24.495	25.071	25.435	25.4144	25.6592	25.0759	24.6574	25.0836	25.5172	25.3514	25.4743	24.9534	24.9385
P20701	23.2941	21.7773	22.2018	21.1002	21.2483	23.2241	22.1921	22.1817	22.2083	22.0432	21.5935	22.6232	22.1438	22.2709	22.2375	22.0586	21.8442	22.2581
P20702	6.54057	6.68499	6.56299	6.79969	6.75959	6.79616	6.6688	6.62206	6.62428	6.67011	6.8135	6.74515	6.8239	7.44046	7.11153	6.38283	5.97088	6.38606
P20718	19.5955	18.1966	17.8707	17.0432	17.3067	17.758	18.6337	18.0982	17.9631	17.5602	17.7378	17.7703	18.6503	17.822	17.913	18.0355	17.7699	17.572
P20749	14.3376	12.6004	14.5112	13.2028	14.2877	16.3241	13.8276	13.9322	13.8585	14.4183	14.4555	14.7834	13.8002	14.3888	13.8994	13.99	14.1836	14.9589
P20810-5	23.5383	24.1114	24.5907	24.4727	23.8403	22.8346	23.8671	23.897	24.0175	24.5457	23.8099	23.2449	23.6277	24.2523	24.1792	24.2304	23.6654	23.4241
P20839-3	18.5062	18.6024	18.8131	18.3622	18.2858	18.1494	17.9101	18.3959	18.474	18.7301	18.5935	18.6041	17.969	18.6582	18.6841	18.3898	18.4398	18.559
P20936-2	12.248	12.2232	12.1562	12.3029	12.2066	12.1478	12.3216	12.1999	12.1379	11.9046	12.1221	12.5947	12.2945	12.0326	12.1759	12.2335	12.2414	12.3112
P20962	19.2629	18.585	18.9514	18.734	18.5379	20.2549	18.5625	18.5332	18.4592	19.0088	18.2737	21.4664	18.7887	18.8279	18.6709	18.6777	18.5719	20.7591
P21266	19.0076	19.6967	19.9739	19.6711	19.4218	19.2132	19.229	19.5937	19.7273	19.6792	19.4419	19.312	19.6941	19.3244	19.3563	19.7402	19.5777	19.3172
P21281	20.118	20.7414	20.8429	20.5147	20.8244	20.7872	20.1807	20.4978	20.5658	20.8393	20.9372	20.8033	20.1001	20.8643	20.8046	20.6655	20.7206	20.6596
P21283	20.7175	20.1772	20.5314	19.7339	20.0983	21.0474	21.2625	19.8721	20.19	20.2238	20.1428	20.6114	20.1991	20.6828	20.4527	20.2236	20.2565	20.4546
P21291	20.4161	20.496	20.6314	20.9918	20.5313	20.3737	20.3928	20.0724	20.2802	21.0519	20.5351	21.0986	20.2317	20.6155	20.2969	20.5969	20.1543	21.5313
P21333-2	26.8889	26.5241	26.5834	25.8949	25.8801	25.6697	26.2836	26.2435	26.3148	26.609	26.0761	25.9008	26.1446	26.8218	26.6288	26.3879	25.9173	25.5032
P21359-3	4.55977	4.43718	4.4742	4.41504	4.37109	4.30033	4.72917	4.03652	4.44779	4.31321	4.0178	4.99874	4.44013	4.6276	4.56249	4.38513	4.29473	4.22189
P21399	21.1245	20.9643	21.18	20.3934	20.418	20.8265	20.7053	20.7493	20.9216	20.9326	20.5457	21.0427	20.9545	20.8949	20.8971	20.9108	20.4388	20.8015
P21580	20.0865	20.1474	20.3047	19.8804	21.1274	19.8139	19.7615	19.7873	19.8342	20.1431	21.0148	20.8032	19.7525	19.9083	19.9585	20.0525	21.0299	20.6474
P21589-2	10.7611	10.747	10.6839	10.8206	10.7366	10.6883	10.4792	11.2504	10.6816	11.136	11.1325	9.77352	11.1285	10.515	10.572	10.9664	10.8715	10.4157
P21675-10	19.0874	18.8499	18.9686	18.552	18.7135	18.2748	18.728	18.8	18.8426	18.9527	18.8134	18.3026	18.1386	19.1228	19.1762	19.2579	18.7103	18.0068
P21709	15.2465	14.8427	15.1785	15.3774	14.1409	13.5317	14.4976	15.2784	15.0805	14.9325	14.5676	13.9547	15.2157	15.2368	14.9888	15.0594	14.3529	13.4587
P21730	6.12953	6.26486	6.15054	6.37236	6.33477	6.36904	6.2493	6.2055	6.20758	6.25052	6.3849	6.32084	5.91541	6.64758	6.68572	6.41476	6.18406	5.74737
P21796	21.0394	21.3957	21.7999	20.8986	22.4408	23.0043	21.08	21.3787	21.3401	21.4641	22.2124	23.0986	21.3551	21.6353	21.4288	21.3696	21.8824	22.8983
P21912	21.8989	22.2195	22.3492	21.9042	22.2605	21.1045	22.1765	22.2474	22.0768	22.1468	21.9293	21.1616	22.0303	22.0625	22.1639	22.2485	21.8643	21.3733
P21926	21.6425	20.0344	20.5128	19.5973	19.2846	21.2804	19.9253	19.9645	20.1362	19.8616	19.4369	22.9833	20.3177	21.1551	20.9572	19.978	19.5729	20.2757
P21953	18.3411	18.4842	18.6131	17.724	18.2416	17.5345	18.0465	18.3949	18.4348	18.3855	18.0854	17.5872	18.1073	18.6017	18.3464	18.3587	17.7834	17.7295
P21964-2	17.9865	18.5892	18.6373	18.3879	18.1924	19.2201	17.663	18.6586	18.7353	18.5005	18.5041	18.9517	18.1082	18.8547	18.6499	18.4686	18.2464	18.6802
P22001	4.34719	4.44319	4.3621	4.51943	4.49278	4.51709	4.43315	4.40208	4.40356	4.43402	4.52934	4.48392	4.07049	3.78306	4.47787	4.443	5.00566	4.92129
P22033	19.8157	19.4004	19.527	18.7063	19.0393	19.6198	19.2393	19.268	19.2447	19.388	19.2218	19.7384	19.1953	19.3575	19.2936	19.3678	19.1712	19.7079
P22059	21.6393	21.0051	21.2396	20.5305	20.8799	21.4397	21.1995	20.9562	21.0259	20.8906	21.0366	21.6177	21.1052	20.9413	21.0035	21.0633	21.169	21.4412
P22061	21.6888	21.4963	21.6452	21.2525	21.3249	21.3118	21.6809	21.2037	21.2549	21.8638	21.1882	21.5202	21.3988	21.575	21.5564	21.4917	21.1677	21.5097
P22087	21.1649	21.6101	21.69	20.9398	21.7697	21.2366	21.4334	21.3559	21.3509	21.3978	21.7251	21.1462	21.3279	21.2452	21.3075	21.5799	21.7445	21.2145
P22090	18.3844	19.7524	19.4109	19.3244	19.8189	19.4707	18.6024	19.4624	19.2047	19.3575	19.785	19.7501	19.3396	18.7324	18.7837	19.1627	20.0293	20.1649
P22102	22.127	21.9257	22.3262	21.5023	23.1993	24.1992	22.0686	21.7499	22.0474	22.1186	23.1562	24.1323	22.0285	22.1671	22.0527	22.1512	23.0453	23.8164
P22234	22.6771	21.9155	22.082	21.2327	22.9204	24.7292	21.8559	21.8342	21.8994	21.9241	23.1521	24.8796	21.8099	22.0156	21.9222	21.9041	23.3198	24.5601
P22307-7	20.7988	20.5436	20.6485	19.8033	20.7893	21.31	20.4656	20.3177	20.3685	20.6406	20.6837	21.4082	20.3953	20.8938	20.6278	20.4301	20.332	21.1825
P22314	23.0679	23.4779	23.5318	23.0501	23.3546	23.3563	23.0336	23.1408	23.3589	23.5595	23.3368	23.4041	23.2107	23.2929	23.2857	23.3782	23.2717	23.3995
P22392-2	22.9628	21.534	21.9502	21.1054	22.8433	23.626	21.8965	21.7028	21.882	21.7025	22.9751	23.8527	21.7917	21.9208	21.7679	21.6305	23.0372	23.8428
P22415-2	5.84303	5.97205	5.86307	6.07453	6.0387	6.07138	5.95807	5.91631	5.9183	5.95924	6.08735	6.0263	6.02122	5.77902	5.76976	6.15421	5.92871	6.22193
P22570	19.5845	19.5721	19.6253	19.1265	19.5819	20.435	19.1515	19.5482	19.4037	19.6527	19.3329	20.8267	19.3245	19.6057	19.5817	19.575	19.3597	20.4635
P22626	25.3584	26.0468	26.4355	26.0271	26.1085	25.4741	25.4813	25.8581	25.7661	26.4968	25.9941	25.8475	25.8013	25.9783	25.8602	25.954	25.8661	25.9934
P22670	15.5978	15.6069	15.4758	15.8078	15.2288	15.473	15.9538	15.8146	15.9079	15.0896	15.0856	15.3455	15.2936	15.6191	15.469	15.5747	15.609	15.6334
P22681	20.381	20.3333	20.6082	19.6756	19.9278	20.3275	20.3839	20.1372	20.2576	20.1747	20.0429	20.2514	20.6487	20.3434	20.0491	20.0819	20.062	20.0676
P22694-2	18.4012	18.9426	18.9655	18.9184	18.3477	17.4283	18.8883	18.6042	18.8455	18.7226	18.2221	17.7141	18.7642	18.9979	18.9639	18.9866	18.1983	17.0839
P22695	22.7255	22.387	22.5356	21.5547	22.4726	22.2944	22.2703	22.2387	22.1883	22.3036	22.4279	22.5332	22.4214	22.3419	22.1435	22.1809	22.2232	22.6494
P22736	16.8087	16.869	17.9468	17.6432	16.9852	16.5032	16.3411	16.6759	17.4948	18.8477	16.6204	16.7654	15.9017	16.7268	17.5122	18.9973	16.7129	16.8835
P22749-2	5.65781	5.50556	5.55156	5.47802	5.42347	5.33562	6.22054	6.16369	6.19828	5.66371	4.93969	3.79593	5.51781	5.75094	5.66997	5.44962	5.33736	5.24691
P22794	16.7052	17.379	18.6958	19.2391	19.0982	16.8515	16.8364	17.4063	17.6991	19.1748	18.6867	18.1466	17.1331	17.9369	18.0451	18.8588	18.4831	17.4881
P22830	18.4524	18.7423	18.9685	18.6943	18.5583	18.4384	18.6791	18.7885	18.8057	18.7649	18.4469	18.3702	18.6936	18.8128	18.7498	18.7309	18.4509	18.4192
P23141-3	14.2118	13.5993	13.5949	13.2009	13.0592	11.8149	13.0489	13.0618	13.1266	13.2378	13.3714	13.5978	12.7064	14.2405	13.9386	13.3098	12.986	12.2203
P23193	22.0941	22.7646	23.0561	22.5586	23.08	22.7794	22.2236	22.516	22.4553	23.0901	23.1393	22.9051	22.3654	22.3892	22.628	22.7917	23.0171	23.151
P23219-3	5.85453	5.9838	5.87461	6.08648	6.05058	6.08332	5.96936	5.92752	5.92951	5.97053	6.09888	6.0377	5.99928	5.8632	5.925	5.82969	6.39272	5.92894
P23229-4	19.7958	17.2774	18.1163	17.2455	17.3995	17.8087	18.2503	18.402	18.4336	18.5403	17.9496	16.0849	18.2458	18.253	18.1653	18.1196	17.7338	17.1002
P23246	24.3042	24.8087	24.8623	24.8526	24.8876	24.2681	24.2641	24.5362	24.4993	24.9595	25.062	24.6583	24.5122	24.2871	24.3646	24.6847	25.0915	25.0628
P23258	19.2391	18.6394	18.9898	18.3326	19.1498	19.8466	18.4059	18.86	18.7185	18.987	19.1823	20.0368	18.7528	18.7652	18.8584	18.7526	19.1266	19.9278
P23284	22.9679	22.6445	22.959	22.4519	22.9433	23.2867	22.6428	22.509	22.7599	22.9194	23.0875	23.3275	22.5245	22.9903	22.9552	22.817	22.8427	23.0964
P23368	22.1474	21.4411	21.8528	20.5477	21.6725	23.1034	21.7011	21.3276	21.7693	21.4977	21.5728	22.8875	21.5698	21.6054	21.6107	21.7578	21.8084	22.3887
P23381	22.0803	22.0398	22.1014	21.3937	22.2975	23.2332	21.1269	21.3044	21.3576	21.6569	23.0855	24.5842	21.4963	21.9557	21.7546	21.3826	22.7174	23.806
P23396	22.966	23.2565	23.4154	22.7703	23.5661	24.3087	22.9111	23.1663	23.1592	23.2032	23.8024	24.0405	22.8962	22.8657	23.1044	23.2896	24.0472	24.0901
P23434	5.53491	5.65713	5.55389	5.75421	5.72027	5.75122	5.64397	5.60442	5.6063	5.64508	5.76644	5.7086	5.49507	5.68732	5.36961	5.83508	5.44396	6.14454
P23443-4	18.0569	18.2866	18.505	17.8138	18.7588	19.6143	17.9807	18.3722	18.3876	18.7632	18.7517	18.7864	18.2675	18.3835	18.4479	18.5426	18.4792	18.9144
P23458	20.4801	19.9151	20.2386	19.3924	19.4974	19.6286	19.996	19.9994	19.9854	19.9333	19.6563	19.5771	20.0697	20.0051	19.9301	19.8932	19.7073	19.537
P23469-3	16.3549	16.6881	17.1503	16.3416	16.9712	16.8463	16.4301	16.538	16.5449	16.459	17.1472	17.2236	16.3448	16.6966	16.6407	16.6265	17.1105	16.9256
P23497-4	19.9434	20.9121	21.1566	20.5685	21.0896	21.5949	20.2103	20.6149	20.6073	21.0484	20.8227	21.9529	20.2218	20.6772	20.7562	20.8105	21.057	21.7417
P23508	4.77408	5.22671	5.54811	5.29401	5.16411	4.82566	4.98579	5.04546	5.10188	5.15565	5.12966	5.40499	4.88153	5.34738	5.18204	5.0993	5.13556	5.17777
P23511-2	16.773	18.4994	18.6596	18.0936	18.3239	17.5765	16.8319	18.0108	17.4367	16.5502	19.3604	19.7153	17.5283	17.9875	18.0835	17.4463	17.6578	19.237
P23526	21.6332	21.5235	21.9745	20.8335	21.774	22.7726	21.7	21.4871	21.5431	21.406	21.7064	22.6646	21.5939	21.486	21.5226	21.5496	21.8739	22.4811
P23528	25.8801	26.8071	27.0813	26.6456	26.4397	25.2516	26.1384	26.5739	26.477	27.0086	26.4463	25.4603	26.4212	26.2238	26.5358	26.6049	26.4153	25.9293
P23588	22.9286	23.8409	24.2496	23.993	25.0863	24.0276	23.3867	23.5026	23.603	24.2334	25.0644	24.3297	23.3898	23.7554	23.7809	23.946	24.937	24.317
P23610	17.1315	16.8473	17.7245	15.671	6.31299	18.236	15.407	14.9554	15.1279	15.445	15.241	15.7275	15.4737	15.3247	15.3548	15.1903	14.9299	15.672
P23634-6	20.6039	20.1683	20.5909	20.0294	19.648	21.1077	20.2602	20.3919	20.3446	20.2704	19.8787	20.9996	20.2352	20.4455	20.2379	20.223	20.0161	20.9803
P23743	22.4855	22.2855	22.3426	21.5492	21.6943	21.4828	22.0644	22.1406	22.1919	22.1238	21.888	21.4261	22.2121	22.0316	22.0405	22.2815	21.9302	21.3438
P23771	11.8048	11.7729	11.7126	11.8461	11.7527	11.6926	12.2928	12.2745	12.1798	12.1589	11.2526	10.4464	12.283	11.7251	12.2134	12.4513	11.0481	10.8825
P23786	20.0209	20.4716	20.7142	20.2503	20.1752	20.7151	19.8357	20.3407	20.4034	20.6111	20.3472	20.8031	20.1436	20.6157	20.4847	20.374	20.1391	20.5813
P23919	18.7475	18.786	19.0193	18.5544	18.9661	19.8603	18.4343	18.6046	18.6515	18.8315	19.0014	20.3979	18.5014	18.8324	18.8768	18.7612	18.9872	19.9571
P23921	19.583	19.8878	20.1719	19.4964	20.401	22.7289	19.0398	19.5347	19.7487	19.9608	20.9096	23.0602	19.2824	19.9854	19.8057	19.7925	20.7968	22.5856
P24386	10.543	10.503	10.4555	10.5632	10.479	10.4204	10.3186	10.5069	10.6673	10.6833	10.5785	10.2108	10.7521	10.7346	10.5165	10.4242	10.3298	10.2047
P33947-2	13.0982	13.037	12.9843	13.1064	13.001	12.9232	13.0861	13.0716	13.217	12.6364	12.9039	13.2302	12.5503	13.3447	13.1949	13.1991	13.0246	12.8158
P24534	19.3249	20.166	20.2791	19.9282	21.4186	20.8597	19.3401	19.8771	19.7229	20.4185	21.4896	21.123	19.7054	19.7081	19.899	20.096	21.3533	21.2268
P24539	22.7812	22.6416	23.0585	22.2116	22.5155	23.0242	22.7003	22.7591	22.8112	22.4876	22.48	22.991	22.3941	22.8293	22.6515	22.7754	22.6215	22.95
P24557	12.7808	11.3776	11.9413	11.6886	11.4279	11.5411	11.6259	11.6323	11.6871	11.7851	11.9113	12.0953	11.8063	12.5647	12.2867	11.7509	11.5788	10.7017
P24666	18.0761	18.7383	18.651	18.2967	18.7836	18.0266	17.8662	18.3587	18.385	18.6952	18.8137	18.4503	18.0036	17.8028	18.2649	18.3571	18.9723	19.1983
P24723	18.6205	18.7378	18.7589	18.3934	18.2639	19.3377	18.9164	18.7514	18.8912	18.553	18.4037	18.6049	18.8468	18.5024	18.6707	18.8585	18.5427	18.7073
P24752	23.1626	22.9154	23.1794	22.4006	22.8191	23.3577	22.9193	22.8619	22.9174	23.2057	22.737	23.1897	22.7124	23.201	22.9695	22.9971	22.6354	23.298
P24844	5.73606	5.86272	5.75573	5.96332	5.92814	5.96022	5.84867	5.80768	5.80964	5.84982	5.97558	5.91564	5.88898	5.77239	5.9212	5.71956	6.09289	5.8146
P24863-2	11.0853	11.0582	11	11.1283	11.0408	10.9856	10.7669	10.9635	11.2913	11.0035	11.1368	11.1357	11.0185	10.8208	10.8343	11.0227	11.1916	11.423
P24928	22.702	22.4977	22.6348	21.7713	22.6924	22.842	22.2873	22.3556	22.4141	22.6264	22.7323	22.7194	22.3184	22.4106	22.4037	22.5097	22.7503	22.7377
P24941	17.7003	17.2608	17.2612	16.7971	17.1838	20.1383	17.0914	17.3141	17.356	17.3435	17.4487	19.7855	16.8619	17.5361	17.2362	17.1785	17.6339	19.8741
P25098	22.5393	21.4541	21.7263	21.125	21.2456	22.6818	21.3682	21.7064	21.7099	21.6862	21.4861	22.8063	21.6251	21.7287	21.6601	21.6523	21.534	22.5486
P25205	21.8053	21.7082	21.9872	21.3418	22.3354	24.9877	21.2093	21.7972	21.885	22.1314	22.5435	24.5965	21.3564	21.989	21.9064	21.8514	22.5528	24.4916
P25208	18.2993	17.7636	18.2438	17.4687	18.037	17.2236	17.7996	17.8037	17.8988	18.2857	17.9941	17.2518	17.5107	17.6097	17.679	17.6019	18.4979	18.135
P25311	11.5837	11.5554	11.4946	11.6287	11.5373	11.4796	11.1354	12.1124	11.782	11.5694	11.7433	10.9488	11.2124	11.5437	11.739	12	11.409	11.3858
P25325	11.8412	11.8098	11.7491	11.8836	11.79	11.73	11.592	11.6846	11.6574	11.8188	11.5678	12.4716	11.3576	11.9588	12.0848	11.7605	11.6163	11.9997
P25398	22.9814	23.7506	23.9756	23.4438	24.7404	24.0585	23.1721	23.4393	23.4761	24.0343	24.544	24.2787	23.4296	23.3912	23.6273	23.9005	24.4368	24.1715
P25440	19.8915	19.302	19.4212	18.7391	19.3826	19.1636	19.5321	19.0718	18.8771	19.335	19.5017	19.5698	19.1921	19.1487	19.189	19.1433	19.7769	19.4309
P25445-6	18.0639	17.1824	17.4062	16.8235	18.271	19.6482	17.2558	17.3448	17.2566	17.6105	18.2293	19.6928	16.7522	17.4061	17.5434	17.4041	18.381	19.8766
P25490	21.8663	22.1662	22.2422	21.3064	21.5472	20.6393	21.9686	21.8869	21.7897	21.3827	21.6165	21.1163	21.6256	21.7144	21.7038	21.7913	21.6441	21.2947
P25685	22.1493	22.3042	22.5141	21.9614	22.3848	21.7238	21.9186	22.1059	22.1842	22.718	22.3636	21.7434	21.9067	22.1841	22.0812	22.2921	22.3797	22.1909
P25686	17.4498	18.9405	19.476	19.0602	18.3936	17.5402	18.0254	18.5889	18.6995	19.0257	18.4183	18.0969	18.1499	18.6333	18.6717	18.7076	18.3163	18.3982
P25713	17.8699	17.2596	17.5388	17.2366	17.0502	18.7083	17.8126	16.7892	16.9249	17.4232	16.4904	20.2056	16.5415	17.2328	17.1639	17.1728	16.5982	20.9205
P25774	19.7084	19.3071	19.3964	18.8778	19.7813	18.9395	19.3503	19.5814	19.1312	19.38	19.5059	19.0543	19.3676	20.5407	20.2572	18.9019	18.7353	18.1439
P25786	22.3751	22.5991	23.0321	22.4072	23.3824	23.3582	22.6485	22.3936	22.3875	22.9089	23.127	23.6799	22.4476	22.6849	22.7884	22.7737	23.0697	23.3733
P25787	20.2587	20.2527	20.3689	19.7725	20.253	20.3656	19.7537	20.0331	20.0844	20.422	20.4877	20.4828	19.8661	20.0903	20.1307	20.235	20.4383	20.5028
P25788-2	23.3884	23.485	23.7959	23.2488	23.9808	23.9772	23.1546	23.2864	23.5755	23.7842	23.9858	24.0824	23.4019	23.5036	23.5935	23.6751	23.8504	23.8424
P25789	21.9879	22.3643	22.561	22.2572	23.32	23.4089	21.7187	22.2983	22.3092	22.9114	23.0961	23.5589	22.1215	22.6647	22.4926	22.4915	22.8135	23.2985
P25815	18.3249	17.0478	17.1568	16.6418	16.6856	15.5249	17.5851	17.0953	17.2676	16.5683	16.9944	15.8613	16.6816	17.7683	17.5821	17.2233	16.5109	15.5598
P26010	18.4799	18.5958	18.6239	18.0265	17.9754	18.2757	18.2364	18.6904	18.7372	18.5107	18.1813	17.6253	18.254	18.8383	18.4459	18.4804	18.1317	17.8217
P26038	26.7954	26.8098	27.0237	26.0757	26.6826	25.7916	26.5507	26.6008	26.6285	26.9114	26.5394	25.9403	26.565	26.7092	26.6552	26.7897	26.4992	25.9509
P26196	20.8892	20.832	21.0275	20.2998	20.9363	21.3599	20.4487	20.7561	20.7699	20.9286	20.9891	21.4437	20.4542	20.8975	20.8521	21.034	20.9716	21.1177
P26358	21.9643	22.2434	22.4233	21.9375	22.662	22.8952	21.9146	22.0405	22.0788	22.2906	22.7744	23.022	21.7952	22.005	22.0608	22.2176	22.9109	23.1369
P26358-2	4.49638	4.86057	5.07574	4.33101	5.14122	5.32458	4.72764	4.78422	4.83771	4.88869	4.86406	5.1251	4.62717	5.06877	4.91204	4.83362	4.86801	4.90803
P26368-2	22.3316	22.6685	22.8388	22.272	22.9548	22.9148	22.2364	22.5293	22.393	22.8551	22.9756	22.9902	22.8774	22.1328	22.2835	22.5718	22.7976	23.3427
P26373	23.0492	23.7342	23.9023	23.4576	24.3173	23.0834	23.0402	23.4018	23.2969	23.7628	24.1142	23.9132	23.333	23.3368	23.4818	23.756	24.2382	23.3993
P26374	5.59369	5.71721	5.61287	5.81531	5.78101	5.8123	5.70409	5.66412	5.66602	5.70521	5.82786	5.76941	5.41635	5.29909	5.24499	5.40613	6.41403	6.57356
P26440	21.6746	19.4343	19.9645	19.1146	19.5588	19.7597	19.7126	19.8629	19.8807	20.0969	19.9284	20.0098	20.1069	20.2662	19.9528	19.8925	19.6235	19.6112
P26447	23.703	23.5843	23.6362	23.3046	22.9251	21.6014	22.6837	23.7933	23.0714	23.8372	23.1802	22.1752	23.3506	23.7513	23.6893	23.485	22.8961	21.5602
P26572	18.2865	17.5093	17.8764	17.3036	17.1192	18.8576	17.8109	17.9438	17.8684	17.3914	17.4472	18.4887	17.7576	18.0956	17.9449	17.6304	17.6326	17.8675
P26583	26.5571	26.2395	26.3898	26.0308	25.6149	25.288	26.453	26.2607	26.1508	26.2232	25.5758	25.4533	26.0682	26.4101	26.2854	26.2658	25.4845	25.5907
P26599	23.5901	23.3462	23.6252	22.807	23.5437	23.3627	22.9069	23.3264	23.4004	23.6222	23.6361	23.3767	23.2801	23.4178	23.2425	23.3491	23.5053	23.4711
P26639	21.9327	21.8528	22.1507	21.3772	22.6142	23.879	21.5849	21.7793	21.864	22.5133	22.7701	23.2918	21.4695	22.087	22.0629	22.2719	22.781	23.1105
P26640	21.4972	21.1759	21.3937	20.9992	21.0084	22.6529	21.0276	21.3475	21.1436	21.1955	21.4118	22.5953	21.2315	21.2849	21.2364	21.2958	21.5864	22.0829
P26641	23.7659	23.5239	23.9102	23.1328	24.5111	25.5938	23.2376	23.7577	23.9137	23.7979	24.6029	25.1276	23.4703	23.6757	23.7331	23.7376	24.8336	24.9811
P26651	11.0739	10.7219	12.2531	11.2854	10.9923	10.1094	10.5058	10.9521	11.3876	11.9968	11.1289	10.4551	10.8216	11.5526	11.295	10.9811	10.9039	10.8554
P26842	18.8848	19.1232	19.1988	18.5718	20.044	18.3163	19.1663	18.9888	19.1499	19.143	19.0063	18.6813	18.953	19.1847	18.9696	19.192	18.9636	18.8685
P26885	18.1925	19.4766	19.6283	19.2375	19.842	18.8702	18.8683	19.3361	18.948	19.3934	19.4929	19.205	19.1138	19.3027	19.3004	19.199	19.3603	18.9808
P27105	19.5898	19.2484	19.1244	18.7969	18.7758	19.5203	18.955	19.1019	19.0353	19.0847	19.1754	19.6908	18.7721	19.6581	19.5704	19.0681	19.0668	18.8775
P27144	16.6735	16.0748	16.6011	15.684	14.5032	21.3926	16.1103	16.1838	16.2445	16.5443	15.9409	19.9039	15.8943	16.6026	16.4064	16.3075	16.4597	19.228
P27216	5.947	6.07831	5.96739	6.1826	6.14613	6.17939	6.06336	6.02086	6.02289	6.06455	6.19493	6.13278	5.56066	6.51615	6.41115	6.40814	5.78984	5.78659
P27348	21.9368	21.8745	22.0627	21.2091	22.3018	22.7832	21.7948	21.6049	21.7108	22.0809	22.3011	22.6693	21.5995	21.8939	21.9872	21.9686	22.1937	22.5056
P27361	19.8109	19.7138	19.588	19.2354	19.2718	20.0013	19.4458	19.7002	19.7208	19.6539	19.272	19.8281	19.5131	19.4937	19.6184	19.7045	19.4422	19.8509
P27448-3	16.8714	17.3278	17.3201	16.6191	17.334	16.6028	16.6261	16.7685	16.9908	17.2922	17.5338	16.8532	16.4726	16.9738	17.0899	17.2606	17.413	16.8553
P27482	16.9703	17.3683	17.6324	17.2289	17.8227	16.4381	16.5835	17.1449	16.6973	18.2183	17.5673	17.2363	17.0047	16.8821	17.7768	17.4123	17.3892	16.9869
P27487	12.1342	12.099	12.0384	12.1732	12.0771	12.0142	12.6109	12.6115	12.1256	12.3166	11.7064	11.1854	12.1799	12.0793	12.0515	12.2444	11.7363	12.2651
P27540-4	17.2551	17.9091	18.034	17.7043	18.1352	18.3163	17.5899	17.5295	17.6993	17.6472	18.1366	18.7428	17.4322	17.828	17.9424	17.8363	18.0094	18.297
P27635	22.2187	22.6109	22.5576	21.8618	22.8871	23.2102	21.441	22.435	22.1504	22.6577	23.1528	23.5024	22.2353	21.9309	22.0799	22.3196	23.0336	23.7655
P27694	23.2818	22.9697	23.3273	22.3804	22.7842	23.3703	22.9697	22.9963	23.1092	22.9966	22.8235	23.2154	23.2749	22.9262	22.8452	23.0258	22.8559	23.1877
P27695	23.5403	23.3531	23.6602	22.9169	23.3039	22.8247	23.4124	23.3732	23.4965	23.4938	23.1977	22.6212	23.6301	23.5213	23.4918	23.6022	23.2183	22.1251
P27701-2	16.759	15.4069	15.8814	14.1794	18.125	17.4492	16.0207	15.5863	15.5873	16.0443	17.046	17.504	15.5598	15.6732	15.5706	15.8695	17.7922	17.2956
P27707	18.4248	19.3071	19.3965	19.2062	18.757	18.9347	18.3771	19.4301	18.7228	19.1798	18.8833	19.4316	18.9765	18.5997	18.9919	18.9282	18.9345	19.6283
P27708	22.3877	21.7809	22.2495	21.3136	22.397	24.33	21.901	22.0989	22.163	22.0867	22.6113	23.5981	21.8367	22.1427	22.1032	22.1722	22.8619	23.3241
P27797	22.9354	23.6224	23.8833	23.4598	24.2961	23.8262	23.065	23.3957	23.5889	23.8511	24.1224	23.9949	23.0204	23.8957	23.7086	23.6269	23.7873	23.9679
P27816	22.5549	23.0844	23.3584	23.2437	23.339	23.776	22.4993	22.9109	22.8861	23.3291	23.4189	24.3035	22.668	23.005	23.0618	23.1486	23.286	24.1839
P27816-4	14.7627	15.212	15.5022	15.1889	17.0323	16.5883	15.5718	15.5488	15.4673	15.7	15.9286	16.0819	15.1707	15.8471	15.4056	15.0671	16.0462	16.7431
P27824	22.8859	22.6972	22.8927	21.5085	22.854	24.1138	22.5366	22.6118	22.5804	22.4405	22.9858	23.788	22.3104	23.0753	22.7879	22.7202	22.9252	23.098
P27986	21.6655	22.247	22.1993	21.731	21.6751	20.7168	21.6792	21.9166	21.8946	22.3051	21.645	20.7908	21.7297	21.9245	21.9746	22.0293	21.5819	20.9979
P27987	19.6517	20.0843	20.4616	19.9889	19.682	18.2993	19.7095	19.7282	19.8683	20.1984	19.6139	19.0398	19.7696	19.6409	19.7088	19.9394	19.7271	19.3934
P28039-2	5.68292	5.8084	5.7024	5.90806	5.87321	5.90499	5.79421	5.7536	5.75553	5.79535	5.91994	5.86055	5.79463	6.16253	6.06965	5.68429	5.64049	5.51232
P28062	21.5453	21.7119	21.7431	21.2353	21.5957	22.2051	21.8421	21.6577	21.7199	21.4793	21.5924	21.7498	21.5723	21.649	21.45	21.5738	21.7246	22.0734
P28065	19.6786	20.6015	20.7043	20.6352	20.9723	20.7168	19.9315	20.5086	20.4782	20.9341	20.837	20.6203	20.1119	20.5782	20.6293	20.85	20.5147	20.6276
P28066	21.2315	21.4528	21.762	21.1034	22.0866	21.9739	21.5384	21.236	21.3492	21.5179	21.8318	22.1324	21.2344	21.3149	21.472	21.5735	21.8694	22.1414
P28070	19.2492	20.0559	20.2241	20.0285	20.409	20.4984	19.8989	19.7493	19.8277	19.9097	20.2806	20.795	19.92	19.9292	20.1003	20.0366	20.0285	20.4536
P28072	18.1376	18.8572	19.4614	18.9163	20.342	20.0893	17.111	19.1841	19.3459	19.8588	20.4069	19.897	18.0753	19.1313	19.0482	18.8438	20.2931	20.4124
P28074	17.0175	16.6015	17.1047	16.521	18.191	18.4234	16.8085	16.7181	16.8178	17.0834	17.9933	18.4337	16.0303	16.7126	16.642	16.4277	19.1008	18.9305
P28161	18.0737	17.2751	17.5544	17.3655	16.9729	16.3823	17.5054	17.6159	17.2911	17.7241	17.1219	16.365	17.8565	16.955	17.3924	17.7114	17.3462	16.3736
P28288	18.0785	17.9846	17.2209	7.29224	17.1402	17.9526	15.6531	15.7548	15.6576	15.7112	15.8588	16.986	15.6764	15.8697	15.7011	15.8178	16.0918	16.45
P28331-4	20.3725	21.4507	21.5898	21.2958	21.1454	20.4199	20.6816	21.0708	21.1717	21.4972	21.2832	20.5674	21.0261	21.2415	21.0885	21.1959	20.8834	20.8516
P28340	19.1588	19.3327	19.4985	18.5519	20.0442	21.618	19.1207	19.3447	19.4602	19.4765	19.7462	21.057	19.1955	19.4515	19.3722	19.3219	19.8783	20.9777
P28482	21.4687	21.0952	21.2395	20.3866	20.9791	20.7447	21.2331	21.1772	21.3521	21.0342	20.8331	20.2849	21.0399	21.26	21.2125	21.1307	20.9866	20.2718
P28676	16.4983	16.8481	16.3519	16.6141	16.4404	16.6011	15.951	16.9399	16.3603	16.9874	16.6864	16.4272	16.4782	17.1958	17.047	16.4766	16.1978	15.937
P28702	17.411	17.4775	17.7748	16.7921	17.9096	17.5999	17.2703	17.3113	17.3229	17.3313	17.9748	17.7468	17.3917	17.582	17.1982	17.3765	17.7196	17.6881
P28715	20.0571	20.1863	20.4355	19.6796	20.0797	19.9136	20.0555	19.8823	19.9673	20.2575	20.0084	20.1713	19.877	20.0796	20.0391	20.1445	20.1461	20.0548
P28749	10.3163	10.2518	10.2192	10.299	10.2148	10.1464	9.65166	9.78025	9.79423	9.86799	11.2064	11.1272	10.4652	10.5191	10.2352	9.77075	10.2158	10.2176
P28799	18.3868	17.8415	18.2433	17.6739	17.1845	16.6192	17.5841	17.4477	17.4151	17.737	17.749	17.9903	16.984	18.3114	17.9024	17.6003	17.3374	17.7586
P28838-2	21.8196	22.0129	22.4341	21.8227	22.7302	23.9432	21.6418	21.7404	21.8274	22.2357	22.7449	24.5578	21.7475	22.1881	22.0618	21.9097	22.6692	24.1654
P28907	18.3808	18.1334	18.2642	17.9301	17.707	20.1707	18.1195	18.2699	18.295	18.1166	18.1504	19.6342	17.8382	18.1473	18.0851	18.1302	18.9924	19.3885
P28908-3	15.0362	16.4805	17.0318	16.542	16.617	18.6276	16.2026	16.3997	16.4204	16.6668	16.8705	17.7853	16.2806	16.8912	16.667	16.1664	16.4065	17.9303
P29083	18.3997	18.7002	18.9697	18.5505	19.0441	19.0084	18.3142	18.4654	18.6753	19.0517	19.0385	19.1221	18.4108	18.8209	18.6174	18.7255	18.847	19.2417
P29084	18.9932	19.1005	19.1623	18.5806	19.489	19.3648	19.0465	18.8173	18.9235	18.9818	19.5297	19.3896	18.9969	18.8365	18.8465	18.9344	19.3907	19.6901
P29144	21.6804	21.7202	21.8214	21.3527	21.7433	22.3236	21.4008	21.7005	21.6506	21.7837	21.873	22.2297	21.5796	21.6379	21.6562	21.7256	21.9611	22.0792
P29218	20.0462	21.345	21.215	21.1618	21.1793	20.8808	20.6804	20.9623	21.0204	21.3045	21.0664	20.7972	20.9633	20.8315	20.9879	21.1162	20.9238	21.0316
P29350	23.3719	23.1588	23.1937	22.8192	23.1749	22.6098	22.9262	22.9306	22.906	23.232	23.2628	23.0574	22.9425	23.3188	23.2346	23.2116	23.0897	22.5036
P29353-2	15.2541	17.1886	17.316	16.8201	17.0984	16.0366	16.6968	16.5351	16.4898	16.8612	16.6258	16.4999	16.7161	16.8028	16.5917	16.6774	16.5636	16.382
P29372-5	17.9864	17.5252	17.6928	17.7447	17.4463	17.9021	17.444	17.6304	17.5475	17.7196	17.6511	18.2974	17.6222	17.5998	17.5066	17.6412	17.7739	18.1465
P29374-3	13.1578	13.1142	13.0515	13.1922	13.0875	13.0171	13.2914	13.3725	13.3268	13.6437	12.8991	12.1009	13.2283	13.2211	13.2404	13.4235	12.8723	12.642
P29375-2	12.3632	12.3158	12.2603	12.386	12.2873	12.2183	12.4588	12.6024	12.5043	12.2974	12.375	11.605	12.4937	12.3602	12.2688	12.289	12.3426	12.0914
P29401	24.3275	24.213	24.6697	24.4029	24.1428	23.4288	24.6898	24.0084	24.0375	24.3691	24.0867	23.9832	24.3207	24.4828	24.4778	24.2449	24.0016	23.6352
P29466-2	20.7824	20.8507	21.3823	20.7104	20.805	19.7815	20.3662	20.7872	20.7513	21.2491	20.9064	20.2404	20.6144	21.1251	21.2212	20.9383	20.5079	19.8812
P29508-2	10.784	11.1671	12.3162	11.668	11.5065	10.7586	11.345	11.6608	11.7533	11.5789	11.3285	10.5413	11.1305	11.8657	11.6067	11.2768	11.1887	11.131
P29558-2	18.4057	18.8586	19.4237	18.919	20.2034	19.8814	19.1942	18.9553	19.049	19.1238	19.477	19.8942	18.8668	19.0535	19.1421	19.2962	19.5058	19.8253
P29597	12.758	12.7303	12.6615	12.8125	12.7121	12.65	12.7071	12.8358	12.8193	12.6329	12.5495	12.7738	12.8268	13.3389	12.9919	13.0331	12.3302	11.7767
P29728-2	21.7929	20.9955	21.449	20.4962	20.6954	23.4347	20.9968	21.2999	21.3409	21.2219	20.8288	23.1691	20.8693	21.1011	21.096	21.1387	21.748	22.8958
P29965	17.8462	17.1828	18.704	18.3966	20.2181	19.7425	17.1033	17.591	17.901	19.7753	19.898	19.806	17.3595	17.8716	17.8644	19.4159	20.4699	19.0727
P29966	19.8264	18.7468	18.7133	18.4927	19.1053	16.8491	18.7405	18.6096	18.489	19.3429	19.3821	17.1609	18.1016	19.5719	19.1661	18.4641	18.5187	17.8472
P29992	4.44654	4.54472	4.46179	4.6227	4.59544	4.6203	4.53377	4.50199	4.5035	4.53466	4.63214	4.58568	4.15997	4.45601	4.28459	4.31432	5.21624	4.86314
P30038-3	19.9391	19.233	19.4157	18.6606	19.0083	19.6228	19.1874	19.0753	19.197	19.2906	19.1682	19.945	19.0047	19.808	19.553	19.2792	18.9372	19.2471
P30040	20.5694	20.8585	21.0761	20.5559	21.0945	20.7871	20.2246	20.7907	20.6534	21.0669	21.1613	21.0379	20.467	20.8459	21.1282	20.885	20.791	20.8119
P30041	21.113	21.2483	22.0015	21.2597	21.662	21.0031	19.963	21.4818	21.7837	22.103	21.8243	21.1253	21.3857	21.2573	21.4996	21.7043	21.449	20.9988
P30042	20.769	21.2399	21.2897	20.6622	20.8564	20.0681	20.9928	20.7038	21.0146	21.0127	20.8021	20.3521	20.9908	20.905	20.8506	20.9663	20.7462	20.4307
P30043	16.6838	18.9526	19.3715	18.9868	18.7226	18.3212	18.0207	18.5086	18.4791	18.8575	18.6427	18.5274	18.2437	18.7711	18.8237	18.51	18.4572	18.2505
P30044-2	21.8698	21.2948	21.2188	20.6393	21.5292	20.0968	21.4128	21.1879	21.0255	21.3518	21.0775	20.5844	21.2489	21.0793	21.3338	21.3984	21.0473	20.5254
P30047	10.9907	11.0172	10.9304	11.1111	11.0282	10.9965	12.4574	10.7966	11.6915	10.6194	10.2834	10.2426	11.2079	10.6191	10.9797	11.5724	10.9109	10.8097
P30048-2	21.3059	22.2622	22.4342	22.1173	22.3198	22.5184	21.6715	21.8808	22.0289	22.2623	22.2683	22.8382	21.4793	22.2418	22.2917	22.2651	22.1515	22.5176
P30049	18.6173	19.3052	19.6456	19.256	19.5389	18.894	18.9899	19.2584	19.1481	19.3346	19.3615	19.1618	18.9627	19.479	19.2828	19.2124	19.1063	19.2102
P30050	24.1138	23.5749	24.0605	23.109	24.6125	25.7804	24.0632	23.7957	23.899	23.9818	24.6274	24.8868	23.887	24.0903	24.0412	24.0753	24.5814	24.553
P30084	21.7887	21.6175	21.7596	21.1801	21.4315	20.6514	21.4354	21.4752	21.7041	21.6036	21.3764	20.8296	21.5652	21.5692	21.4475	21.6001	21.2106	21.033
P30085	21.2753	21.5913	21.8505	21.1881	21.6362	21.6192	21.6416	21.2946	21.7288	21.6028	21.2549	21.635	21.072	21.5242	21.6221	21.7084	21.4601	21.7657
P30086	20.5699	21.7629	22.3034	22.1792	21.6044	19.8565	21.4457	21.2623	21.2551	22.0177	21.421	20.8631	21.5881	21.1441	21.4662	21.8025	21.549	20.7486
P30101	22.9125	23.5339	23.7474	23.3237	23.9997	23.2333	22.8677	23.3652	23.1913	23.7227	23.9802	23.6175	23.0154	23.4287	23.4813	23.4668	23.6227	23.7324
P30153	23.0684	23.0523	23.2108	22.538	23.1884	23.3642	22.8495	23.0029	22.9724	23.0482	23.0602	23.4826	22.8883	23.0281	22.9917	23.0659	23.191	23.2486
P30154	16.1674	17.3676	17.6272	17.2824	17.8568	18.0595	16.644	16.7013	16.8166	17.1118	18.446	18.629	16.6537	17.1079	16.9093	16.9693	18.2301	18.4937
P30203-5	20.9731	21.3582	21.5047	21.0932	21.2303	20.2745	20.9408	21.3747	21.3625	21.4133	21.2044	20.14	21.0853	21.0986	21.0831	21.4021	21.2934	20.4865
P30260	17.5798	17.3851	17.7314	17.1302	17.5302	18.9983	16.6749	17.7062	17.7388	17.8492	17.9789	18.41	17.3207	17.4903	17.3654	17.4629	17.9643	18.7562
P30273	20.2951	18.7067	18.9772	18.3134	18.0049	16.7764	19.298	19.0231	18.7022	18.5569	18.7229	16.7631	18.687	19.7644	19.389	18.5687	18.081	16.5198
P30279-2	5.17338	5.28761	5.19111	5.37834	5.34661	5.37554	5.27484	5.23787	5.23963	5.27587	5.38929	5.33523	5.43163	5.13727	4.82217	5.56537	5.47736	5.33217
P30281-2	5.57632	5.69946	5.59545	5.79726	5.76307	5.79426	5.68632	5.64647	5.64837	5.68744	5.80971	5.75144	5.10114	5.00177	5.1487	5.45976	6.90731	6.63459
P30405	15.8571	17.3015	17.4516	17.9363	18.6441	19.9854	17.1175	17.319	17.2713	17.6686	18.4682	19.3453	17.0541	17.6058	17.6567	17.4752	17.9333	19.4603
P30414	15.8068	14.5561	15.2989	14.907	12.7658	19.7995	15.8082	15.5767	15.225	15.4768	15.3296	15.7585	15.7836	14.9131	15.2919	15.0914	15.8074	16.2737
P30419	20.2368	20.9258	21.1988	20.6341	21.0508	21.1262	20.2182	20.7953	20.4294	21.0801	21.1532	21.4885	20.7076	20.5295	20.6553	20.8161	21.1643	21.3115
P30443	20.9141	21.2136	21.3733	21.0257	21.6897	21.5358	20.2909	21.4295	20.8924	21.5006	21.8036	21.8271	19.947	21.3153	21.327	21.3876	22.0358	21.7161
P30460	19.9151	20.5117	21.0221	20.6183	21.0756	20.4403	19.8814	20.2828	20.3352	20.6697	21.2517	21.1464	19.4343	20.5215	20.7162	20.9247	21.4359	20.5272
P30504	6.2919	6.43083	6.31347	6.54117	6.50259	6.53777	6.41513	6.37017	6.37231	6.41639	6.55433	6.48858	5.55824	5.9952	6.36898	7.20286	7.11172	6.38127
P30511	18.8718	18.9906	18.8446	18.2107	18.5037	18.4311	18.5217	18.8093	19.0387	18.4148	18.4781	18.5822	18.295	19.0154	18.7741	18.6992	18.7364	18.3177
P30519	21.1826	21.348	21.2794	20.4964	20.9693	21.4746	21.1021	21.1299	21.212	20.9481	21.0795	21.2769	20.9349	21.0372	21.0123	21.2305	21.1799	21.3586
P30520	19.7139	19.4491	19.6079	18.8902	20.0427	20.6158	19.6442	19.1926	19.3994	19.671	19.792	20.6122	19.4784	19.6293	19.5378	19.5273	19.8713	20.2517
P30533	19.0361	19.8269	20.0455	19.6591	20.7007	19.452	19.3503	19.5384	19.5691	19.9082	20.7273	19.6231	19.1718	20.0794	19.9348	19.6467	20.1758	19.6954
P30536	20.5662	20.1967	20.087	20.2337	19.7843	20.278	20.2278	20.7459	20.8154	20.0324	19.6911	19.6361	19.6798	21.4372	20.7842	20.4582	19.8519	18.886
P30566	20.9338	21.0442	21.2466	21.0001	21.2806	21.688	20.7415	21.135	21.2791	21.0634	21.3435	21.6295	20.833	21.1132	21.1514	21.1854	21.4298	21.4783
P30613-2	5.98273	6.11485	6.00325	6.21979	6.18311	6.21657	6.10168	6.05892	6.06096	6.10289	6.23408	6.17158	5.60373	5.65003	5.793	6.04205	6.08721	7.56688
P30622-2	21.534	21.7103	21.9765	21.6595	21.9626	21.5171	21.3965	21.5713	21.5845	22.115	21.9472	21.7397	21.3618	21.6974	21.7121	21.7471	21.9541	21.8795
P30626-3	20.219	20.7135	20.884	20.5736	20.733	20.4788	20.4137	20.6913	20.5162	20.7293	20.5018	20.7478	20.4165	20.1782	20.7214	20.8588	20.7409	20.7018
P30679	5.46487	5.58556	5.48362	5.68141	5.6479	5.67847	5.57337	5.53432	5.53618	5.57448	5.69431	5.63722	5.38724	5.1916	5.28895	5.37377	5.60575	6.71725
P30711	12.6022	12.5715	12.5054	12.6513	12.5518	12.4891	12.982	12.7948	12.8095	12.7203	12.4344	11.6457	13.421	12.2039	12.4958	12.747	12.5772	11.9636
P30740	21.741	21.8091	22.1532	21.3284	21.6499	22.5337	21.8592	21.3017	21.4976	21.6521	21.7279	23.158	22.2125	21.6782	21.7037	21.865	21.7189	22.0253
P30793	11.9181	11.8559	11.8115	11.9162	11.8198	11.7462	12.0242	11.5222	11.3279	11.5194	12.3975	12.2676	11.4623	11.8245	11.83	11.8369	12.0332	12.0632
P30825	16.8995	16.7178	17.2638	16.6431	18.1655	19.6632	16.3679	16.6184	16.7045	17.4971	18.5969	19.5541	16.5815	17.0005	16.9316	17.3764	18.8085	18.6257
P30837	19.4143	19.1045	19.4488	18.5482	19.3322	20.5319	19.0279	19.6021	18.9573	19.2347	19.0548	20.5004	19.3144	19.1888	19.2508	19.2637	19.1916	20.1652
P30876	22.7108	22.39	22.6102	22.0195	22.2272	23.0773	22.631	22.482	22.6548	22.1771	22.3672	22.7232	22.3909	22.4042	22.4282	22.5731	22.6608	22.5752
P31040	22.4977	23.2798	23.4299	22.9367	23.0057	22.3069	22.7345	22.957	22.9131	23.3438	22.9952	22.5082	22.8303	23.0623	23.0493	23.1249	22.8005	22.5926
P31146	25.618	26.5086	26.5343	25.8769	26.1401	25.3682	25.9834	25.9748	26.0968	26.6043	25.9287	25.4547	25.9098	25.959	26.2161	26.3745	25.8576	25.7382
P31150	21.0008	21.1415	21.4748	21.061	20.72	20.0929	20.6506	21.0764	21.1742	21.247	20.9024	20.4342	20.9878	20.8151	20.9062	21.1984	21.0447	20.5509
P31151	1.91286	11.8751	12.3498	1.73453	1.7103	11.2282	6.86174	6.6805	7.01582	6.90147	7.02408	6.32112	6.76294	7.13377	7.00382	6.77052	6.67737	6.60657
P31153	21.3166	21.7523	22.1665	21.6366	23.6305	22.9888	21.4416	21.3467	21.4521	22.8239	23.423	22.9927	21.501	21.9992	21.9958	22.2883	23.2198	22.4579
P31321	18.1445	18.2783	18.3722	17.7286	18.5139	16.8926	18.1307	18.3067	18.4126	18.3295	18.2976	16.4619	17.6315	18.2878	18.0757	18.2136	18.0632	17.6605
P31323	5.9827	6.11479	6.0032	6.21971	6.18302	6.21648	6.0997	6.05695	6.05899	6.1009	6.23206	6.16953	5.64102	6.31392	6.46216	6.39039	6.16084	5.73106
P31350	17.8036	18.135	18.2399	17.9886	17.4924	20.732	18.1049	17.7829	18.4274	18.4346	17.9525	19.6976	17.6041	18.3394	18.1564	17.9919	17.9614	20.3317
P31483	18.2379	18.3377	18.608	18.0497	19.1207	18.4131	18.147	18.4179	18.3023	18.4484	18.9567	18.4981	18.3468	18.3005	18.2734	18.0682	18.4989	19.2877
P31629	17.2397	16.6848	17.151	17.0077	17.3148	16.4953	17.1029	17.1116	16.9339	17.0815	17.0348	16.631	17.1603	16.8377	16.8084	16.9253	17.1194	17.0469
P31641	15.0729	14.4813	15.2078	14.1151	15.3574	17.4982	15.2604	14.8273	14.9924	15.0497	15.185	16.4213	14.5261	15.5004	15.1725	14.8377	15.5252	16.128
P31689	21.3748	21.2625	21.5351	20.7318	23.0859	21.7379	20.7812	21.0685	21.1627	21.5826	23.3814	21.7475	20.8011	21.0403	21.1448	21.3111	23.0631	22.3635
P31749	12.9388	12.9073	12.8394	12.9891	12.8871	12.8227	12.8893	12.892	12.9278	13.1377	12.8285	12.7125	13.0426	12.6573	12.8853	13.0052	12.7908	13.015
P31751	19.5895	19.2285	19.5017	18.7074	19.3072	19.9478	19.0091	19.1822	19.2744	19.4267	19.4376	19.9441	19.1538	19.2764	19.311	19.3758	19.498	19.6516
P31785	15.8578	15.7329	16.4809	16.0879	18.0807	17.7788	15.9505	16.1319	16.5383	16.7469	17.0384	17.6131	15.8851	16.3947	16.1692	16.611	17.4552	17.4869
P31930	20.7584	21.4979	21.556	21.1865	21.4964	20.9255	21.2967	21.252	21.5298	21.3834	21.2511	20.712	20.9996	21.4789	21.3705	21.2845	21.1446	21.1466
P31937	17.9988	18.2804	18.8036	18.1075	18.1584	17.0147	18.2941	18.0286	18.1843	18.3077	18.0383	17.5043	18.0743	18.0226	18.0987	18.3077	18.0309	17.8351
P31939	22.0741	22.9353	23.1345	22.8617	23.5741	23.4153	22.1383	22.7378	22.7919	23.1889	23.5101	23.6235	22.6715	22.7973	22.8399	22.9541	23.247	23.4921
P31942	21.6434	22.2676	22.5085	22.0589	22.391	21.8073	21.7701	22.115	21.9333	22.4095	22.2921	22.1517	22.0644	21.8293	21.9269	22.2076	22.3953	22.2698
P31943	22.4989	23.3363	23.2865	23.0522	23.7308	22.9234	22.625	23.0737	22.9817	23.5683	23.4454	23.13	22.7718	23.1885	23.0746	23.2235	23.3255	23.2446
P31944	14.7925	16.8468	17.4817	17.0777	16.8758	16.1561	15.8004	17.3524	16.6392	16.4427	16.9421	16.0631	15.3862	16.866	17.0177	17.1724	16.6013	16.2059
P31946	20.7154	20.2731	20.2786	19.6342	19.7043	18.3521	20.0284	19.4384	19.4218	20.6132	20.1634	19.2687	20.3376	20.2747	19.7089	19.9708	19.4771	19.1572
P31946-2	23.5565	22.8438	23.1566	22.436	22.7074	22.1113	23.0526	22.6155	22.6794	23.3886	22.8671	22.1989	22.9424	22.9576	22.8755	22.9896	22.7479	22.2746
P31947-2	19.7051	21.3008	21.5685	20.9902	21.405	21.2634	19.3976	21.3832	20.0036	21.598	21.9801	21.8669	21.2695	19.2017	20.0047	20.932	22.5026	22.4212
P31948	24.3366	24.6762	25.0254	24.6268	25.4444	25.4931	24.5841	24.5034	24.5447	25.002	25.2389	25.7239	24.3433	24.7148	24.692	24.7985	25.2827	25.7624
P31949	22.709	22.8203	22.9633	22.501	22.2383	21.8736	22.3772	22.6386	22.5872	23.0408	22.3878	22.0645	22.1503	23.1476	23.0296	22.7401	22.1538	21.8517
P31997	10.84	12.1687	12.7709	12.2644	12.349	11.1343	2.71439	14.1068	14.6704	13.496	13.1116	13.3923	11.6993	12.1149	11.8418	11.7689	12.0563	12.1127
P32019-3	18.5224	18.9213	19.3296	18.7308	18.6165	19.1809	19.232	18.7679	19.0185	18.8502	18.3057	19.125	18.8554	18.9599	18.9478	18.9835	18.6626	18.8911
P32119	23.0317	23.7908	24.0511	23.645	23.5358	22.9783	22.737	23.7201	23.7282	24.1782	23.6405	23.0276	23.7691	23.2924	23.6786	23.8029	23.3667	23.1496
P32121-5	18.6681	18.451	18.5275	17.8186	17.8789	19.3587	18.0074	18.4625	18.4445	18.4669	18.4076	18.9092	18.307	18.7474	18.5707	18.4082	18.2144	18.434
P32189-1	19.2356	19.4749	20.0325	19.2535	20.0492	22.9662	19.2688	19.6808	19.8604	19.8154	20.025	22.3628	19.0581	20.0125	19.7855	19.8155	20.147	22.1747
P32249	12.5252	12.4927	12.4281	12.5711	12.4721	12.409	12.8449	12.8125	12.8423	12.3541	12.3589	11.6997	12.4685	12.1928	12.4708	12.9582	12.7435	12.0884
P32320	13.0406	12.3698	12.1283	11.8932	11.5815	10.62	11.7653	11.773	11.8291	11.9285	12.0546	12.2451	11.7039	12.9115	12.7419	12.3027	11.5567	10.3377
P32321	12.9665	12.9308	12.865	13.0109	12.9083	12.842	12.6943	12.6233	12.7215	12.8246	13.2798	13.376	12.9422	12.1215	12.5213	12.7485	13.3403	13.8769
P32322	17.025	18.3241	18.8687	18.2865	19.1751	19.3628	17.2249	17.4957	17.7989	18.3877	19.7319	20.3844	17.1023	18.1896	17.963	17.8571	19.3451	20.5741
P32455	23.7255	23.2995	23.6677	22.4671	23.8571	23.8407	23.4422	23.3071	23.3915	23.5015	23.7462	23.4659	23.126	23.2327	23.2851	23.5729	24.1243	23.5058
P32456	23.0495	22.1525	22.5582	21.7224	23.6382	24.1178	22.4957	22.4575	22.4767	22.5428	23.7114	23.5526	22.3106	22.673	22.5493	22.7707	23.7182	23.1869
P32519-2	20.3176	20.746	20.9706	20.6387	20.5224	20.2728	20.3507	20.6462	20.7178	21.0874	20.4449	20.2211	20.3032	20.5508	20.6463	20.9214	20.4574	20.5947
P32780	16.0368	17.5071	17.3137	16.913	17.6517	17.4051	16.7657	16.7897	16.8469	17.4488	17.6523	17.3213	16.9621	17.104	17.0443	17.1214	17.2913	17.3146
P32856-3	5.17446	5.28871	5.1922	5.37945	5.34772	5.37665	5.27529	5.23831	5.24007	5.27631	5.38975	5.33567	4.92695	6.2691	4.61188	5.07308	5.33756	5.51248
P32929	12.6659	12.6406	12.5711	12.7232	12.6237	12.563	12.3463	12.3932	12.0811	12.296	11.8846	14.7629	12.0178	12.1868	12.3262	12.2865	12.3172	14.643
P32942	21.8849	21.1258	21.2932	20.6423	20.7242	21.124	21.7235	21.1086	21.1176	21.0131	20.4621	21.3587	20.9897	21.5442	21.2741	21.1795	20.9116	20.8572
P32969	20.3136	20.6985	20.814	20.9794	20.4568	23.1578	20.525	20.607	20.7361	20.7509	20.6472	23.1446	20.4283	20.936	20.8128	20.887	21.3923	21.9477
P32971	9.68808	9.98313	9.89648	9.68058	12.5007	10.2911	10.1829	10.1971	10.2501	10.3377	10.4361	10.6273	9.41297	9.78496	9.69646	10.6206	12.7753	9.74377
P33121-3	13.1211	13.1154	13.0322	13.2105	13.1088	13.0549	12.9999	12.8849	12.8124	12.7435	13.2559	13.9337	12.7379	13.1459	13.1044	12.9073	13.2166	13.5132
P33176	22.698	22.4178	22.4955	21.5902	22.4909	23.0204	22.2339	22.0695	22.2384	22.4459	22.68	23.0351	22.0114	22.471	22.4735	22.3766	22.5186	22.8339
P33240-2	20.5894	20.9397	21.2382	20.8554	21.595	21.0184	20.711	20.7108	20.7039	21.2127	21.5648	21.3261	20.6051	21.0624	20.8706	20.9752	21.3176	21.3932
P33241	23.3421	24.0154	24.2379	24.1269	23.4879	22.2261	23.2315	23.6373	23.6374	24.4343	23.6301	22.8538	23.7321	23.6805	23.7441	24.1016	23.494	22.6894
P33316	21.1719	21.6688	21.8666	21.3818	21.3857	24.2972	21.2999	21.6378	21.6261	21.9939	21.6867	23.5317	21.2243	21.6727	21.8218	21.7533	21.7899	23.508
P33527-4	19.0808	18.3658	18.7091	18.092	18.4088	20.3151	18.1748	18.8055	18.8364	18.7944	18.7881	19.5744	18.3344	18.8551	18.6844	18.6077	18.9336	19.5375
P33552	9.95553	9.95784	9.89106	10.033	9.95632	9.91822	9.91255	9.69664	9.67108	9.98015	10.1136	10.3298	9.54126	10.0802	10.1042	9.81674	10.0382	10.1089
P33897	15.7878	14.6773	15.1808	14.949	14.5133	14.6077	15.0183	15.2884	15.2714	14.8064	14.5194	14.8081	14.8958	15.4349	15.1434	14.7849	14.7378	14.6916
P33991	20.6605	20.5924	20.8363	19.9751	21.6256	23.8515	20.4495	20.4235	20.5531	20.6092	21.5159	23.9797	19.9637	20.9876	20.7103	20.6521	21.5452	23.6464
P33992	20.9604	21.1106	21.3633	20.6668	21.4307	24.4294	21.1722	21.2568	21.2194	21.5979	21.6211	23.1056	20.4424	21.4727	21.2602	21.1857	21.8144	23.7723
P33993	20.8128	21.0383	21.4953	20.9192	21.7424	23.8291	20.8166	20.8624	20.9822	21.2377	21.9294	23.999	20.4008	21.4119	21.2748	21.1814	21.8872	23.6513
P34059	11.7415	11.6975	11.6443	11.7648	11.671	11.606	11.6888	12.0497	11.7978	11.9492	11.6777	10.9742	12.0544	11.7348	11.8872	11.5992	11.4987	11.3644
P34896-2	19.3939	19.3533	19.8231	19.4508	19.6581	19.8773	19.1482	19.4695	19.6161	19.669	19.5555	20.0953	18.9299	19.4775	19.5276	19.6601	19.5497	20.4034
P34897-3	20.7318	21.0257	21.4578	20.7264	22.6053	24.2884	20.5387	21.0653	21.1126	21.4079	22.4227	24.2812	20.4643	21.546	21.2953	21.2391	22.3155	23.9458
P34910	17.9839	18.1513	18.6273	18.2809	17.7421	16.8882	17.6549	18.2194	18.0673	18.4612	17.7182	17.5401	17.7588	18.573	18.5011	18.2513	17.5245	17.0377
P34913	17.5925	16.7115	16.9052	17.5668	16.1643	18.3678	18.3818	17.1869	17.5058	17.0579	16.7413	16.4564	17.7865	17.2644	17.3043	17.5613	17.222	16.1726
P34931	12.1981	12.1452	12.0939	12.2118	12.1139	12.0432	11.5521	11.9362	11.53	12.4883	13.1077	12.1879	11.6944	11.7161	12.1245	11.8254	12.7924	12.6542
P34932	23.0269	23.398	23.5975	22.8138	24.2768	24.2367	22.9923	23.1716	23.245	23.6008	24.1399	24.1956	22.8059	23.4225	23.389	23.4004	24.0101	24.3082
P34947	9.5267	10.6115	10.3657	9.73071	10.1035	10.1301	9.92377	9.9387	9.9909	10.0765	10.171	10.3607	9.98047	10.0024	10.0154	10.162	10.0197	10.3
P34949	17.7397	17.54	17.6469	16.8468	17.6933	17.1049	17.7936	17.1576	17.167	17.4675	17.4513	17.523	17.2846	17.407	17.4921	17.6456	17.4372	17.2839
P35080	18.6424	19.7343	19.8859	19.5653	19.3811	17.2841	19.0741	19.3422	19.1652	19.4417	19.2228	18.2355	19.6428	18.9043	19.2385	19.7335	19.2267	17.7769
P35219	6.84739	3.99977	4.75426	3.98842	4.78638	4.82282	4.72098	4.77742	4.83081	4.88171	4.85718	5.11771	4.6139	5.05435	4.89803	4.81989	4.85424	4.8942
P35221	16.315	15.8724	16.3849	15.9838	18.1048	19.2104	16.2893	16.2907	16.3841	16.6957	17.8904	18.3268	16.2139	17.0053	16.7298	16.4006	17.4905	17.9919
P35226	20.553	20.2632	20.5042	19.4895	20.1753	19.3468	20.06	20.0132	20.2646	20.1896	20.1999	19.5957	20.2016	20.0124	20.0906	20.3732	20.061	19.5886
P35232	22.1077	21.8318	22.1844	21.5774	22.3916	22.637	21.5254	21.79	21.9637	22.1217	22.5724	22.7499	21.7095	21.9112	21.8569	22.054	22.412	22.775
P35236	19.6682	19.8258	19.9313	19.5952	19.5778	20.1683	19.6345	19.5152	19.6962	19.938	19.7207	20.2558	19.5639	19.7124	19.7886	19.8734	19.7154	20.1054
P35237	20.8401	21.1648	21.4742	20.3656	21.1029	21.2626	20.9717	20.8821	21.0048	21.1711	20.719	21.4509	20.9658	21.0624	21.117	21.3319	20.824	20.8976
P35240	11.4055	11.3975	11.3268	11.4787	11.3901	11.3419	10.7067	11.8234	11.7197	11.7223	11.5488	10.8289	11.2229	11.2578	11.4816	11.4741	11.6436	11.2772
P35241	21.394	21.0539	21.2388	20.5191	21.7969	23.1675	20.9053	20.8048	20.826	21.2362	21.8744	23.5091	20.7694	21.4788	21.2135	21.0945	21.5929	22.9797
P35244	17.5722	18.4026	18.5185	17.7385	18.3256	17.4468	18.2067	18.1242	18.3138	18.0143	17.8279	17.5185	18.1855	17.8187	18.017	18.1042	18.1059	17.799
P35249-2	20.2066	20.3345	20.5585	20.0167	20.7463	22.3395	19.6938	20.3741	20.2993	20.6018	20.7771	22.448	19.7638	20.5314	20.5214	20.4899	20.7907	22.0835
P35250	18.329	17.8379	18.2596	17.2761	17.8073	20.5447	18.3064	17.8619	17.8254	18.1311	17.997	19.9303	17.8623	18.1218	18.0525	18.0861	18.2647	19.6437
P35251-2	20.0182	20.9637	21.1693	20.6925	20.8216	20.5687	20.5507	20.4839	20.552	20.7157	20.711	21.21	20.4676	20.4711	20.5982	20.8904	20.8788	20.9375
P35268	19.0951	20.2889	20.0004	19.9459	20.7097	20.7116	18.7299	19.8725	19.5831	20.1054	20.492	21.9493	19.1324	19.8193	19.9417	20.0351	20.5458	21.2718
P35269	20.1526	20.1644	20.436	19.5868	21.2395	20.9127	19.7429	20.0857	20.1525	20.5777	20.9795	20.9476	19.575	20.2576	20.2116	20.3441	20.9715	21.1128
P35408	11.3693	11.3419	11.282	11.4139	11.3242	11.2678	10.6099	11.0534	10.7015	11.1685	12.2283	12.2213	11.1356	10.4241	10.8196	11.1788	12.5429	11.9172
P35475	5.48916	5.61036	5.50798	5.70662	5.67296	5.70365	5.59626	5.55704	5.5589	5.59735	5.71769	5.66032	5.77257	5.67883	5.85094	5.89916	5.66009	4.82144
P35573	21.4243	20.7807	21.1466	20.3055	20.4022	21.1496	20.7998	21.1016	21.1272	20.7902	20.6207	20.7689	20.7031	20.8274	20.9409	21.0142	20.9981	20.7184
P35579	27.8766	27.4726	27.8217	27.0919	26.8566	27.0925	27.4133	27.4759	27.5929	27.5755	27.2102	26.9385	27.2767	27.6197	27.5582	27.6388	27.275	26.8272
P35580	19.105	18.6142	19.063	18.4514	17.9887	20.6864	18.6498	18.5605	18.6852	18.7029	18.2153	21.0814	18.3275	18.8675	18.7846	18.7326	18.5377	20.6305
P35606-2	22.4303	22.0406	22.2039	21.5878	22.1448	22.997	21.7995	22.0608	22.1605	22.1165	22.2852	22.9749	21.8891	22.1376	22.1373	22.2408	22.3482	22.6348
P35610	18.0399	17.7457	18.2274	17.5689	18.1912	19.3968	17.76	18.1538	18.3232	17.8067	18.0768	19.048	17.0524	18.4039	18.0824	18.0864	18.6514	18.8635
P35611-2	22.5021	22.4449	22.7443	22.1498	21.8685	21.4584	22.4543	22.2952	22.2772	22.661	22.0373	21.4402	22.4055	22.2384	22.2787	22.4309	22.071	21.7463
P35612	18.5873	18.2995	18.455	17.6811	18.1105	18.5658	18.2875	18.1057	18.1964	18.423	18.1198	18.5638	18.0941	18.3062	18.1312	18.0735	17.9546	19.1291
P35613-2	18.5303	17.8626	18.2573	17.7782	18.4556	20.0403	17.7237	17.9243	18.0166	18.1842	18.5851	20.4784	17.6376	18.2119	18.059	17.8502	18.7829	20.3536
P35626	4.84944	4.71911	4.75844	4.69558	4.64883	4.5736	4.26422	4.32035	4.26151	4.2516	4.40597	6.70315	4.71946	4.91869	4.8495	4.66096	4.56485	4.4874
P35637-2	21.4088	22.0422	22.7431	22.0661	22.9599	22.0287	21.3635	21.7565	21.8276	22.3621	22.8702	23.0495	21.7087	21.9822	21.9917	22.2961	22.823	22.4377
P35659	21.0104	22.5385	22.6442	21.8943	21.8479	22.4036	21.5544	22.3458	22.0528	22.2938	21.9598	22.1337	21.7918	22.0236	22.113	22.2665	22.0199	22.1488
P35749-4	6.67091	4.71399	5.43652	4.50317	4.56087	4.23868	4.86893	4.92718	4.98226	5.03476	5.00942	5.2782	4.76269	5.21727	5.05594	4.97524	5.01066	5.05188
P35754	15.9407	16.3945	16.5885	16.0446	16.4937	15.9544	16.0115	15.6152	15.6221	17.4294	16.0345	16.6854	16.361	15.882	16.0972	16.2815	16.2487	16.5391
P35813	19.6157	19.8165	19.994	19.5522	19.4587	19.2618	19.6693	19.5927	19.7066	19.8713	19.5742	19.2809	19.3248	19.7354	19.7734	19.7872	19.6719	19.3986
P35869	11.5256	11.5141	11.4445	11.5946	11.5048	11.4546	10.2403	10.3753	10.5161	12.1766	13.0769	12.6236	10.6508	10.8501	10.9056	11.8427	12.279	12.4902
P35914	20.5267	20.9082	20.9827	20.3914	20.3221	20.1216	20.6836	20.3809	20.6907	20.569	20.1498	20.7657	20.6302	20.8804	20.5504	20.479	20.1561	20.5461
P35998	20.9106	21.9125	22.0985	21.7864	22.4187	22.1596	21.0493	21.5829	21.613	22.0153	22.4564	22.5633	21.3689	21.7278	21.6538	21.6232	22.2339	22.6848
P36402-5	20.3045	20.6099	20.8811	20.4088	19.5168	18.3108	20.4114	20.1241	20.0474	20.2874	19.5013	19.6437	20.3001	20.1483	20.0809	20.2404	19.4743	19.7919
P36404	9.35974	10.5718	10.3603	10.4216	11.2261	11.5884	10.4423	10.4486	10.4981	10.5862	10.6988	10.8662	10.34	10.3818	10.3865	10.4504	10.9292	11.0621
P36405	16.7808	17.9429	18.3057	17.8679	18.071	18.5885	17.3992	17.7888	17.5816	17.8648	17.9705	18.9493	17.9643	17.4697	17.6552	17.6801	17.9539	18.8635
P36507	20.1649	20.4584	20.615	20.193	20.4441	20.4987	20.0283	19.9779	20.2806	20.6025	20.4956	20.9771	20.1361	20.3682	20.4093	20.4615	20.2901	20.6957
P36542-2	22.493	22.5378	22.5573	21.3748	22.2202	22.578	22.0833	22.1552	22.0243	22.208	22.404	22.8736	22.2497	22.3053	22.1539	22.2598	22.1727	22.6082
P36543-3	19.8285	20.2807	20.4762	20.0697	20.3822	20.8313	20.2953	20.0747	20.2502	20.461	20.2487	20.539	20.0913	20.8425	20.5463	20.11	19.7905	20.4648
P36551	19.3294	19.267	19.3774	18.8915	19.7411	20.6589	19.1947	19.0092	19.1296	19.2847	19.7086	20.9296	18.7803	19.5619	19.4202	19.2564	19.4612	20.7542
P36578	23.5579	23.8229	24.0023	23.8194	24.2277	24.9903	23.5945	23.7543	23.6968	23.8796	24.755	24.7422	23.6609	23.7026	23.6971	23.9205	24.4806	24.9668
P36639-4	12.2594	12.2402	12.17	12.3227	12.2267	12.1703	11.5985	12.1862	12.103	12.1647	12.6384	12.6939	11.9046	11.9425	11.8984	12.0003	12.5103	13.1431
P36776-2	20.6935	20.9731	21.0598	20.474	21.167	22.459	20.9203	20.8467	21.0712	20.6829	21.0846	22.2217	20.6728	20.9128	20.8397	20.9067	21.1912	22.3047
P36871	21.066	22.1676	22.4089	21.7987	21.9848	22.2808	21.3622	21.9437	22.0204	22.1786	21.9375	22.2612	21.8942	21.9659	21.981	22.0194	21.858	22.0008
P36873	18.3369	17.9562	18.4835	18.2476	18.6773	18.0737	17.9637	18.3485	18.4072	18.4153	18.5197	18.1203	17.4306	18.4861	18.3546	18.3192	18.7162	18.4452
P36915	19.5469	20.5635	20.6993	20.4323	20.8445	20.3129	20.046	20.2313	20.3999	20.4324	20.6561	20.6295	20.2513	20.2226	20.2095	20.3867	20.7723	20.574
P36954	18.3271	19.186	18.8377	18.3478	19.0568	18.4081	18.4837	18.5601	18.6427	18.9207	19.1045	18.4453	18.0011	18.6855	18.7744	19.0565	19.202	18.4387
P36957	21.9159	22.2608	22.3593	21.7243	21.8336	21.29	22.0155	22.0178	21.9686	22.114	21.8812	21.3849	21.7044	21.962	21.9568	22.1831	21.747	21.8338
P36959	5.66562	5.79074	5.68505	5.8901	5.85536	5.88705	5.77763	5.73715	5.73908	5.77878	5.903	5.84381	6.51278	5.49564	5.31464	5.25744	5.83124	6.39515
P36969-2	21.2598	20.9659	21.1646	20.8627	20.626	19.3608	21.2728	20.7106	20.68	21.1889	20.6279	19.75	21.004	20.9722	20.948	20.992	20.7068	19.601
P37108	20.5336	21.2728	21.434	20.5994	21.2384	21.4294	20.9796	21.4355	21.0583	21.0585	21.2076	20.7857	21.1163	20.2018	20.7677	21.2054	21.1403	22.1367
P37173	18.5712	19.3201	19.6689	19.2268	19.9616	17.6796	18.8766	19.046	19.1228	19.3751	19.4588	18.5369	18.6787	19.092	19.1052	19.3528	19.7668	18.4315
P37198	21.0401	21.1371	21.6178	21.0171	21.9796	22.0473	20.9897	21.0224	21.1444	21.5615	21.9514	22.1626	20.8791	21.4944	21.3272	21.3521	21.6963	22.0674
P37235	21.0259	21.7319	21.9027	21.4294	21.3046	20.8129	21.1346	21.4042	21.3609	21.6667	21.2481	21.3817	21.2671	21.6021	21.5368	21.5242	21.1981	21.074
P37268	18.623	18.2193	18.7344	17.9687	18.8379	20.9828	18.1911	18.322	18.3922	18.3477	19.243	20.8609	17.8402	18.4752	18.4187	18.4371	19.8042	20.3668
P37275-3	5.47286	5.32573	5.37015	5.29917	5.24641	5.16149	4.9318	4.65852	4.91378	5.13591	6.12083	6.09278	5.32852	5.55349	5.47536	5.2625	5.15401	5.06659
P37802	23.1939	23.8604	24.141	23.7211	23.7999	23.5769	23.4054	23.5378	23.6617	24.1139	23.709	23.8576	23.3201	23.9331	23.8636	23.8574	23.5832	23.7233
P37837	24.2432	24.6124	24.7113	24.1566	24.371	23.3884	24.0448	24.5591	24.4727	24.6859	24.3303	23.3875	24.3446	24.5068	24.4935	24.5068	24.2005	23.4322
P37840-2	13.5956	13.4665	13.3739	12.8901	12.7383	12.7801	12.939	12.9582	13.0261	13.1377	13.2612	13.5077	13.1561	13.6018	13.3195	12.5382	12.642	13.5617
P38117	20.2465	20.6232	20.9784	20.5281	20.4774	20.4541	20.2694	20.5531	20.618	20.724	20.4642	20.6762	20.1616	20.4854	20.579	20.6674	20.4401	20.9772
P38398-8	10.5555	10.5273	10.4732	10.5929	10.5094	10.4558	9.97031	9.92893	9.9459	10.2839	10.4636	12.4976	10.0511	10.0882	9.70096	9.67538	10.5749	13.0219
P38432	18.1753	19.3577	19.5225	18.1648	20.3782	21.527	20.23	19.6602	19.88	19.3763	19.0504	18.9703	19.1404	19.1008	19.0285	19.0891	19.944	20.8731
P38606-2	21.0681	20.9398	21.1429	19.9283	21.3922	22.1163	20.5163	20.7603	20.7121	21.1617	21.3133	22.1127	20.7651	20.9659	21.2407	20.9753	21.147	21.4672
P38646	23.4052	23.9647	24.3829	24.0002	25.1898	24.8203	23.4948	23.769	23.8598	24.2899	25.2444	25.0996	23.4718	24.075	23.9715	24.1595	24.8418	25.2352
P38919	21.669	21.5445	21.7493	20.8296	21.9908	22.1335	21.2652	21.5466	21.5373	21.5686	21.9925	22.0028	21.4414	21.5737	21.519	21.7051	21.7575	21.9113
P38935	14.549	16.5693	16.2073	16.6004	16.4725	16.5359	16.4844	16.8952	16.7415	15.5842	15.8337	15.4275	16.3021	16.1204	16.0642	15.8142	16.3292	16.3747
P38936	5.17057	5.28472	5.18829	5.3754	5.34369	5.3726	5.27122	5.23427	5.23602	5.27224	5.38559	5.33155	4.59256	5.456	5.70127	5.98817	5.41869	4.55141
P39019	23.7088	23.9536	24.0969	23.3184	24.5636	24.0673	23.4987	23.7059	23.6154	23.9325	24.6765	24.2709	23.5131	23.7817	23.853	23.9971	24.4998	24.054
P39023	23.7866	23.9703	24.0914	23.7821	24.7475	25.0387	23.4399	23.7813	23.6096	24.5538	24.9073	25.1143	23.7683	24.1613	24.2046	24.2133	24.632	24.4117
P39060-2	11.2858	9.98373	10.4607	9.71316	9.67227	9.78275	10.611	10.0027	9.95693	10.5092	9.63818	10.1653	9.91749	10.5849	10.3497	10.061	9.98899	9.94337
P39656	19.8984	20.5384	20.0923	19.7331	20.2716	20.9382	19.7788	20.4951	20.0698	19.904	20.4282	20.7943	19.8594	20.5215	20.3274	20.0649	20.3186	20.373
P39687	23.8496	24.6181	24.7475	24.3537	24.5013	23.5456	24.0772	24.2472	24.2374	24.7303	24.4599	23.8581	24.2904	24.2359	24.401	24.4814	24.3441	23.8716
P39748	21.9294	20.0989	20.5184	19.6822	20.0857	21.8406	20.7457	20.1305	20.2413	20.406	20.447	22.1711	20.3578	20.5808	20.391	20.1488	20.4076	22.2235
P39880-3	19.2369	19.9637	19.9959	19.5755	19.6157	18.775	19.4563	19.5342	19.5988	19.7757	19.7574	19.0335	18.8515	19.984	19.9244	19.6638	19.6189	19.1008
P40121-2	20.2922	20.7565	20.8526	20.5092	20.3324	19.9267	20.1098	20.4274	20.06	21.0032	20.4357	20.6158	20.1647	21.236	20.8669	20.3303	20.0796	19.9506
P40123-2	11.9296	11.9319	11.8286	11.3218	10.9268	8.80197	10.9481	10.9635	11.0205	11.1147	11.2204	11.4261	11.1608	11.7514	11.3643	11.6183	10.9684	9.8313
P40189	11.498	11.4811	11.4146	11.5589	11.469	11.4166	12.2121	11.3626	11.2425	11.5222	11.456	11.0488	11.7381	11.3794	11.3248	11.3829	11.6837	11.3369
P40197	12.1673	11.8509	11.8491	11.7604	11.0879	10.7093	11.392	11.4084	11.4679	11.5661	11.6755	11.8909	11.8931	11.9844	11.6865	11.3861	11.4588	10.9895
P40222	20.2805	20.8862	21.2717	20.8363	22.216	22.1815	20.5898	20.6347	20.5948	21.169	22.3336	22.3451	20.3639	20.8233	20.7957	20.955	22.252	22.4782
P40227	23.2295	22.7184	22.9971	22.3474	23.5687	23.8037	22.6581	22.6715	22.7913	23.1026	23.6345	23.8015	22.745	22.7472	22.8611	22.8562	23.5442	23.8978
P40306	21.6336	21.8467	22.0524	21.4502	21.7831	21.4925	21.1873	21.6523	21.5787	22.0324	21.9045	21.8942	21.7293	21.5824	21.7007	21.7301	21.6871	21.8303
P40425	15.4683	16.0637	16.4986	15.5015	15.9018	14.957	15.7043	15.6859	15.7754	16.0452	15.9416	15.2325	15.6915	15.841	15.7006	15.7403	15.727	15.6954
P40429	20.5362	21.5594	21.6879	21.1799	22.0992	22.6939	20.8009	21.2181	21.1477	21.6141	21.9953	22.9714	21.1769	21.1021	21.3267	21.5878	22.1512	22.4215
P40616-2	5.49044	5.61168	5.50927	5.70798	5.67431	5.70502	5.59899	5.55975	5.56162	5.60009	5.72048	5.66311	5.52729	5.02992	5.20408	5.51368	6.07576	6.37709
P40692	17.0261	17.2922	17.6122	17.1392	17.6777	17.8948	16.8133	17.2403	17.2705	17.5079	17.7165	18.0881	17.0857	17.3178	17.1598	17.2179	17.7256	18.1342
P40818	20.6538	20.4427	20.7818	20.1961	20.4002	21.1603	20.372	20.4053	20.5279	20.6241	20.5323	21.1677	20.2938	20.6758	20.4897	20.4455	20.5793	21.135
P40855	19.3407	18.8904	19.4111	18.6679	19.5697	19.7145	19.0674	18.8669	18.9476	19.3136	19.4911	19.8993	18.8959	19.2596	19.1308	19.094	19.3833	19.8041
P40925	22.9575	24.539	24.637	23.4655	24.3196	24.3268	23.7539	23.9007	24.185	24.4268	24.006	23.9742	24.0102	23.5911	24.1607	24.4138	24.0234	24.0787
P40926	23.5822	24.267	24.537	24.0462	24.2972	24.1431	23.8052	24.0539	24.017	24.4311	24.2194	24.3424	23.918	24.0807	24.1298	24.2844	24.0117	24.4528
P40937	19.0407	18.9426	19.2766	18.3143	18.949	20.704	18.4613	18.917	19.0191	19.0379	18.9926	20.7891	18.723	19.0698	18.9312	18.967	19.1442	20.3761
P40938	18.477	19.0462	19.2845	19.0626	18.8799	20.3854	18.716	18.9862	18.974	19.0706	18.8874	20.4978	18.6341	19.0968	19.008	18.9556	19.0893	20.35
P40939	23.0234	22.6542	22.846	21.7925	22.4893	22.7965	22.5582	22.5056	22.6746	22.6348	22.5103	22.7116	22.6837	22.7082	22.7359	22.6391	22.3388	22.4795
P41091	21.8826	22.1605	22.2163	21.5881	22.7318	23.6558	21.7367	22.0344	22.1175	21.9013	22.8847	23.558	21.7852	21.8559	22.0075	22.1132	23.0152	23.4634
P41162	17.087	16.9365	17.268	16.963	17.2351	17.0187	16.9171	16.8232	16.8322	17.6168	17.4752	16.8409	16.6016	17.1007	17.189	17.2871	17.2922	17.0179
P41208	19.8677	20.4706	20.4411	20.0627	19.986	18.7755	19.7159	19.9351	19.6795	20.4839	20.3259	19.4494	19.9524	20.0323	20.0864	20.3258	19.9301	19.2737
P41212	12.4638	12.4297	12.3663	12.5068	12.4082	12.3445	12.1037	11.8959	11.9807	12.0958	12.6234	13.7974	12.3714	12.2059	12.1197	12.1094	12.5525	13.1488
P41214	19.6264	19.6257	19.5555	18.8607	19.3554	20.8479	19.317	19.3015	19.3348	19.481	19.2339	21.1922	19.2246	19.4369	19.4352	19.5053	19.3594	20.8958
P41218	21.3761	20.5723	20.576	19.8087	19.6192	18.5106	20.3238	20.4864	20.4023	20.2794	19.9576	18.9986	19.9861	21.064	20.7602	20.1984	19.6699	18.735
P41223	19.8681	19.8848	20.398	20.2329	20.5592	20.0556	19.9299	20.0565	19.9446	20.2572	20.5043	20.3035	20.1161	20.0789	20.1923	20.1495	20.2901	20.1682
P41226	21.2618	20.9356	21.2064	20.3777	20.3702	22.0901	20.7797	20.9447	21.1164	21.0089	20.5692	21.8181	20.872	20.9552	21.0274	21.0265	20.8368	21.5137
P41227	20.8559	20.9531	21.1218	20.5104	21.7497	21.8964	20.6887	20.8854	20.7138	21.1794	21.646	21.9693	20.806	20.8408	20.8709	21.0138	21.5929	21.9589
P41229-3	5.9802	6.11224	6.0007	6.21712	6.18045	6.21389	6.09733	6.0546	6.05663	6.09852	6.22963	6.16714	6.27282	5.71928	6.39551	6.68143	6.20143	5.44189
P41236	21.2016	21.6199	21.9154	21.9846	21.453	21.285	21.1068	21.4988	21.3826	22.1375	21.5753	21.7532	21.5123	21.3652	21.3957	21.6435	21.52	22.035
P41240	21.8952	22.0603	22.2008	21.2349	21.8599	22.1213	22.155	21.7226	21.6799	21.9225	21.7143	22.1713	21.9218	21.8128	21.85	21.9021	21.8744	22.0061
P41250	21.5487	21.6583	21.7877	21.3776	22.3739	23.153	21.0485	21.5591	21.5787	21.9172	22.57	23.2208	21.15	21.4987	21.586	21.7368	22.5467	23.3768
P41252	21.3903	21.2039	21.5636	20.9593	21.6245	22.9446	21.155	21.2998	21.4055	21.3392	21.7435	22.74	20.9391	21.4023	21.3254	21.4048	22.0036	22.5975
P41440-2	9.33753	9.31625	9.26643	9.37598	9.30243	9.25659	7.74629	9.18977	9.53514	9.52	10.1193	9.73155	8.10632	9.38713	9.39997	9.13597	10.0952	9.70799
P41567	16.5609	15.7311	16.8875	16.5026	17.5473	16.2768	15.6	16.2181	16.0095	17.3112	17.7325	16.6237	16.0788	16.1872	16.4395	16.9275	17.5437	16.3046
P41597-2	5.26769	5.384	5.28575	5.47638	5.44408	5.47353	5.37068	5.33304	5.33483	5.37173	5.48722	5.43217	5.03773	5.90645	5.63015	5.42736	5.17678	5.12609
P41743	17.0233	15.8205	15.9943	14.9289	15.9793	17.1872	16.0175	15.908	16.012	16.038	16.1462	16.8057	15.7834	16.0783	15.6681	16.0635	16.3998	16.9134
P42025	19.7765	20.2921	19.7661	19.2575	19.7525	19.8723	19.5117	19.7491	19.5636	19.8416	19.7481	20.2903	19.9071	19.8939	19.8008	19.6923	19.6576	19.7596
P42126-2	19.1882	19.7216	20.0107	19.5206	19.6133	19.0709	19.2358	19.4066	19.531	19.9191	19.5095	19.5146	19.2419	19.6804	19.719	19.6338	19.3279	19.5131
P42166	22.5588	23.1563	23.3963	22.8422	22.8218	22.6805	22.4827	23.1704	23.0228	23.1888	22.9133	22.6792	22.5722	22.9118	22.9425	23.0209	22.7757	23.2452
P42167	22.7007	22.7559	22.9819	22.4142	22.4765	22.2256	22.7046	22.8072	22.8424	22.4659	22.2412	22.4893	22.6652	22.7436	22.6282	22.7345	22.4077	22.3759
P42167-2	22.4152	22.0226	22.2053	21.6381	21.5588	19.2501	22.1348	21.9414	22.0836	21.8603	21.2966	19.7612	21.7007	22.2487	21.8244	22.1306	21.6483	19.5139
P42224	23.1604	22.8469	23.2901	22.2808	23.2835	25.1249	23.0263	22.98	23.0749	23.0187	23.3692	24.518	22.7024	23.02	22.9492	23.0983	23.6842	24.5211
P42224-2	7.38866	8.84644	9.34862	7.21948	8.63958	10.5743	8.54177	8.55382	8.59828	8.6718	8.75423	8.9148	8.39619	8.28964	8.22771	8.23377	8.81556	10.0944
P42226	20.5314	20.2198	20.1735	19.5731	20.1717	20.5379	20.3187	20.1011	20.281	19.891	20.149	20.4619	20.1508	20.1931	20.1025	20.1267	20.4572	20.1677
P42229	23.0277	22.3586	22.718	21.8623	22.4215	22.8674	22.5529	22.5103	22.6569	22.2741	22.398	22.8573	22.3864	22.5217	22.5735	22.6468	22.6124	22.4973
P42285	21.938	21.5488	21.856	21.0289	21.8903	22.4649	21.4413	21.6445	21.6935	21.4616	22.0777	22.4029	21.4489	21.5423	21.5232	21.5792	22.376	22.2505
P42330	18.3262	18.8347	18.8521	18.2786	18.5166	16.7041	18.3856	18.5642	18.3367	18.9187	18.54	16.7667	18.3162	18.0083	18.5066	18.7517	18.6207	17.3301
P42331-6	22.9557	23.6077	23.8376	23.3765	23.2455	22.4729	22.8869	23.1359	23.3352	23.8355	23.235	23.0555	23.1571	23.3064	23.3703	23.4402	23.2118	23.0101
P42336	15.9323	15.9693	15.8474	15.9851	14.5008	14.6439	15.7903	15.7069	15.7035	15.3927	15.2986	14.9814	15.6742	15.4086	15.5437	15.7216	15.5548	14.9916
P42338	18.1295	16.9678	17.0795	16.2447	16.4319	16.247	17.3468	17.3257	17.1792	16.8465	16.565	15.8399	17.2251	16.9117	16.9274	17.0075	16.7987	16.2276
P42345	19.0064	19.3631	19.5846	19.3931	19.2287	19.6675	19.4176	19.4702	19.5817	19.164	19.0961	19.5164	19.2526	19.4481	19.3101	19.3884	19.3954	19.4556
P42356	18.4388	17.8752	18.1214	17.4847	17.6093	18.7688	17.5898	18.005	17.9726	17.9102	17.9169	18.8942	17.6865	18.0173	17.9982	17.939	18.1251	18.5127
P42566	18.8747	19.7357	20.0353	19.6928	19.6949	19.6082	19.3424	19.4082	19.5369	19.8546	19.5313	19.9626	19.3061	19.5613	19.6124	19.6521	19.5203	19.9932
P42568-2	18.1337	17.9403	18.0335	17.2228	18.2833	18.4726	18.039	18.1087	17.6237	18.2675	17.8283	18.2229	17.8342	17.6031	17.9573	18.2553	17.7408	18.6986
P42574	19.8319	19.2878	19.71	19.1311	19.4654	21.7859	19.2701	19.289	19.3588	19.7837	19.673	21.8267	18.9089	19.8073	19.7089	19.6068	19.7323	21.4058
P42575	18.5229	17.472	17.7293	16.4295	17.6421	17.5699	17.9023	17.3099	17.4747	17.5482	17.9238	17.2048	17.6174	17.5781	17.4125	17.322	17.5548	17.8615
P42677	21.6988	21.2321	21.2424	20.9441	21.9112	21.6693	21.693	20.9852	20.9933	21.455	21.8794	21.6879	21.1811	21.1583	21.2651	21.3686	21.908	21.8011
P42679-3	5.84469	5.97374	5.86473	6.07624	6.0404	6.07309	5.95925	5.91748	5.91947	5.96042	6.08856	6.02748	6.17719	5.33449	5.72396	6.03503	6.85616	5.7726
P42684-2	11.1393	11.1239	11.059	11.1997	11.1127	11.0623	11.0215	11.0472	11.1788	11.6786	11.1383	10.6378	11.2485	10.8364	10.9985	11.3043	11.255	11.0686
P42694	17.9895	17.5382	17.9645	17.6158	17.551	17.927	17.9031	17.5266	17.5915	17.6944	17.5815	18.2816	17.4315	17.7995	17.6219	17.6524	17.6914	18.3703
P42695	9.5376	9.48173	9.44951	9.52713	9.44956	9.38802	8.76499	9.12222	9.09174	9.32922	9.55226	10.9436	9.53809	9.97172	9.09613	9.08017	9.39047	9.7222
P42696	18.9663	19.8972	19.9027	19.2952	20.7382	18.4982	19.3373	19.451	19.386	19.681	20.4579	18.9805	19.1635	19.3165	19.4095	19.5813	20.3111	19.5296
P42704	22.7197	21.9079	22.4288	21.2691	22.6611	24.8395	22.1957	22.3889	22.2572	22.1304	22.7973	24.0582	21.9931	22.2822	22.2139	22.2926	23.1433	23.883
P42765	22.0357	22.2699	22.4993	22.3266	21.932	21.8438	22.123	22.1146	22.3021	22.3854	22.0837	21.8954	22.2177	22.3411	22.3135	22.375	21.8858	21.7709
P42766	21.9574	22.6191	22.7695	22.5427	23.4736	21.9347	22.1664	22.4526	22.3435	22.6527	23.4113	22.2693	22.1536	22.1975	22.1191	22.604	23.3797	22.8626
P42768	20.9091	21.0838	21.2515	20.8747	20.9103	20.7496	20.9749	20.8942	20.9507	21.1921	20.8288	20.9342	20.846	20.8718	20.988	21.1088	20.916	21.0489
P42773	17.3271	17.4892	17.794	17.0399	17.2652	16.0382	17.1666	17.1423	17.1121	17.3145	17.2217	16.9814	17.031	17.2087	17.1931	17.2783	17.2036	17.0322
P42785	18.416	17.227	17.9246	16.8923	16.6468	17.3639	17.351	17.4136	17.4957	17.5359	17.2659	17.3969	17.2614	17.8201	17.551	17.4137	17.1967	17.1893
P42858	20.3899	19.2582	19.8341	18.9567	19.1655	20.5806	19.578	19.7723	19.8624	19.5521	19.2822	20.1371	19.4473	19.7193	19.6667	19.6676	19.6157	20.0469
P42892-3	18.3575	17.8529	18.0889	17.7999	18.0836	17.6793	17.2003	17.603	17.6005	17.8286	18.7487	18.8599	17.3032	17.4777	17.5733	17.4767	19.1861	18.8349
P42898	17.3351	16.651	16.8588	16.3224	16.7119	17.2266	16.5881	16.7119	16.7099	16.8424	16.9375	17.3109	16.8083	16.8615	16.4539	16.5874	16.7543	17.6292
P43007	11.4085	11.365	11.3137	11.43	11.3389	11.2754	10.786	10.9553	11.0299	11.1136	11.4179	12.8108	10.8847	10.8924	10.9467	10.881	11.5079	13.0187
P43034	21.2963	20.902	21.4652	20.9662	21.2342	20.9431	21.1715	20.9496	21.0186	21.3286	21.1549	21.1777	21.0657	21.0296	21.1311	21.3093	21.1437	21.1161
P43121-2	5.0621	5.1739	5.07947	5.2627	5.23166	5.25998	5.16343	5.12726	5.12899	5.16447	5.27547	5.2226	4.58081	4.56532	4.69294	4.91261	5.22503	7.12467
P43155-2	19.9078	18.814	19.0495	18.7863	18.5425	18.8336	19.2419	19.2283	19.2777	18.93	18.5761	18.6793	19.0174	19.2617	19.0783	19.1138	18.7296	18.7133
P43243	23.4477	24.0273	24.1984	23.6173	24.41	23.7148	23.4811	23.7657	23.7521	24.1718	24.2653	23.9739	23.5276	23.8727	23.7652	23.884	24.1564	24.209
P43246	21.4084	20.6358	20.972	19.8444	21.0678	22.722	20.543	20.8764	20.9344	20.9341	21.1077	22.2515	20.5792	20.8527	20.88	20.9084	21.3097	22.0993
P43250-2	20.2111	20.2745	20.142	19.6557	19.8243	19.5837	20.0464	20.1896	20.1428	20.088	19.6913	19.53	20.2404	20.1556	20.1977	20.0591	19.8019	19.2342
P43304	19.7129	20.1636	20.3308	20.0845	19.9957	20.1068	19.5796	19.9362	20.0482	20.2153	20.0145	20.5904	19.537	20.2962	20.2383	20.0928	19.8752	20.3374
P43307	17.5458	18.1882	18.3557	17.6469	18.786	19.4308	17.6381	18.5303	17.214	17.0783	18.9275	20.5529	18.2075	17.7634	17.9568	17.8296	18.7311	19.48
P43353-2	5.9462	6.07749	5.96659	6.18177	6.14531	6.17856	6.06247	6.01998	6.022	6.06365	6.19401	6.13187	5.78301	6.3738	6.47066	6.25107	5.99479	5.60072
P43354-2	9.2467	9.21812	19.1235	18.8466	9.20047	9.15184	11.5934	12.0291	12.951	14.1428	12.5252	11.5277	11.8982	12.0002	12.6676	14.0207	12.6999	11.5391
P43378	6.30214	6.4413	6.32375	6.55183	6.51318	6.54843	6.42604	6.38101	6.38315	6.42731	6.56548	6.49963	6.42761	6.25929	6.3425	6.55036	6.54724	6.56232
P43403	22.4252	21.4874	21.881	20.7125	21.135	22.0095	21.9375	21.8022	21.7683	21.4946	21.1745	21.4757	21.8368	21.4776	21.5827	21.677	21.4182	21.6556
P43405	18.2217	17.1397	17.1951	16.6252	16.5188	15.4253	16.8932	17.0511	17.0583	16.8845	16.9298	16.2909	16.7989	17.5631	17.3234	16.817	16.5224	16.055
P43487	22.3515	22.487	22.7848	22.4258	23.4219	23.7622	21.9498	22.3161	22.4465	23.0937	23.3544	24.064	21.9986	22.6317	22.5458	22.693	23.1973	24.1486
P43487-2	18.3599	18.0457	18.2356	18.0326	19.4721	20.1447	19.0501	17.9818	17.7657	18.367	18.8028	20.319	17.9228	18.3763	18.2898	18.5395	19.0098	20.1212
P43489	15.9244	16.0752	16.5659	16.0637	20.0084	18.1033	16.3529	16.6183	16.3894	16.7671	18.5541	18.0633	15.5853	16.5209	16.3893	16.5628	19.2386	18.4286
P43490	20.7817	20.502	20.9475	20.1818	22.7019	23.2934	20.2185	20.4501	20.5133	20.9533	22.7097	23.5524	20.1642	20.6805	20.6107	20.5921	22.8657	23.4718
P43652	14.7634	16.1809	16.1491	15.7315	15.4051	13.7145	14.315	16.01	16.2458	16.1433	15.3264	13.8969	13.5741	16.4192	15.9862	16.2471	15.4721	14.2174
P43686	21.0384	21.378	21.5383	21.2623	22.2189	21.8858	20.9996	21.1656	21.2453	21.7135	22.1754	22.0183	21.1404	21.2827	21.275	21.3647	22.0705	22.1874
P43897	20.2122	20.4261	20.6789	20.1224	21.0331	21.6423	20.1008	20.3107	20.1689	20.5636	21.0082	21.9543	20.1017	20.4645	20.4023	20.4933	20.8961	21.7446
P45880	23.4648	22.4211	22.7444	22.0752	22.6927	23.6068	22.6894	22.6589	22.7004	22.6925	22.9205	23.3415	22.6281	22.6987	22.6114	22.7129	22.8493	23.4866
P45954	19.3437	18.7204	19.0696	18.3373	18.8466	18.6429	18.8378	18.7722	18.8218	18.9797	18.8472	18.6979	19.0207	18.7304	18.6567	18.7782	18.7888	18.9817
P45973	20.3547	21.245	21.4946	20.9157	21.4372	21.3091	20.8339	21.0724	20.8228	21.462	21.0982	21.468	21.1721	20.6554	20.8813	20.9644	21.1128	21.9996
P45974-2	22.212	22.6231	22.579	22.2674	22.439	22.0823	22.1848	22.288	22.4598	22.6481	22.4677	22.1521	22.2054	22.3278	22.4424	22.4367	22.363	22.4313
P45983-3	18.8933	18.5488	18.9875	18.2708	19.1703	19.1614	18.3192	18.6374	18.7664	18.9824	19.2134	19.1081	18.5448	18.8011	18.8309	18.8494	19.0085	18.98
P45984-2	18.2321	18.2431	18.5896	17.9772	18.1923	18.0656	17.911	18.2753	18.3752	18.4659	18.2458	18.0242	17.9834	18.2783	18.2912	18.3647	18.1865	18.1912
P45985	20.6208	20.1524	20.477	19.0678	20.112	20.3469	20.3701	19.9773	20.0313	20.0995	20.1086	20.1839	20.0373	20.0632	20.0284	20.1352	20.2405	20.2581
P46013	20.1118	19.945	20.3427	19.7761	19.4202	22.2573	19.8612	19.6997	19.6905	20.0784	19.452	23.0564	19.4214	20.1146	19.9246	19.8067	19.4814	23.0772
P46019	18.7992	18.1847	18.6585	17.582	17.8191	19.112	18.4976	18.5666	18.5073	18.1228	17.9636	18.4984	18.2759	18.5356	18.4558	18.4215	18.2296	18.2216
P46060	20.49	20.4889	20.5326	19.8692	21.296	21.4895	20.3245	20.2123	20.3914	20.6335	21.3231	21.2789	20.1249	20.3744	20.4525	20.5184	21.216	21.4699
P46063	23.6549	22.953	23.2221	22.5103	22.3976	23.5799	23.1482	23.1767	23.2682	22.8933	22.577	23.2545	22.9934	22.9188	22.9657	23.1688	22.9077	23.3611
P46087-2	21.7344	22.4269	22.6235	21.9031	23.6939	22.3134	22.0392	22.275	22.1873	22.1575	23.6232	22.4129	21.9192	22.0211	22.0653	22.2812	23.591	22.8336
P46100-4	21.2175	21.1405	21.2245	20.6011	20.7509	20.4945	21.0001	21.1106	21.0803	21.1685	20.7642	20.3048	20.9519	20.9627	20.9871	21.1455	20.8617	20.5215
P46108	15.5714	16.1881	16.9124	16.4737	17.0561	16.6342	16.2405	16.1272	16.0079	16.7029	16.8819	16.8747	15.955	16.0399	16.4486	16.3398	16.8465	17.2116
P46109	20.3434	21.3481	21.5539	21.0321	21.3094	20.4742	20.4542	21.079	21.211	21.4425	21.0845	20.7868	21.0009	20.7727	21.1232	21.1909	20.9973	20.9999
P46199	17.4555	18.0503	18.203	17.0004	17.608	17.348	17.795	17.6673	17.6435	17.7902	17.5321	17.2344	17.4023	17.7784	17.5791	17.6747	17.5327	17.699
P46379-2	20.9917	21.1836	21.3845	20.8188	21.912	21.5832	21.2028	20.8999	21.1422	21.3802	21.7975	21.4481	20.7752	21.4167	21.2915	21.2596	21.6175	21.4926
P46459	21.5317	21.6896	22.015	21.2715	21.5422	21.646	21.6513	21.5026	21.7547	21.7121	21.493	21.5779	21.5659	21.7408	21.6864	21.7184	21.5442	21.433
P46527	19.9591	20.7933	21.1354	20.9668	18.8105	17.9504	19.8412	20.4601	20.4688	20.8949	19.1733	18.7658	20.5366	20.3082	20.3998	20.6429	19.0065	18.741
P46531	16.8817	16.9677	17.4874	16.9911	19.7884	18.0292	17.7115	17.3606	17.4069	17.6559	18.3816	17.6371	17.159	17.6922	17.4338	17.4245	18.5563	17.8624
P46734	13.128	15.9941	15.8806	15.836	16.8766	17.3618	15.3372	15.3083	15.2714	15.8697	16.3666	16.9334	14.722	15.692	15.4711	15.5894	16.2588	17.3676
P46734-2	22.42	21.7181	22.1221	20.9178	22.33	22.0493	21.8416	21.7324	21.9081	21.896	22.1794	21.9916	21.8261	22.0937	21.9213	21.9094	22.0453	21.732
P46736	18.7196	18.8954	18.9453	18.5113	18.5614	18.4172	18.5105	18.771	18.8298	18.858	18.6538	18.4251	18.6177	18.6367	18.7306	18.8183	18.6762	18.576
P46776	18.0462	19.1133	19.3913	18.9082	19.7749	20.0843	18.2339	19.1096	19.1185	19.5091	19.5417	19.8093	18.2864	19.044	19.0322	19.1968	19.4786	20.2883
P46777	23.307	23.6555	23.7398	23.1287	24.3365	24.0918	23.2252	23.291	23.3025	23.8094	24.3284	24.2921	23.3656	23.6283	23.4852	23.7505	24.1633	23.852
P46778	22.4462	21.986	22.4489	21.6751	23.1286	22.3964	22.6993	22.1896	22.1555	22.4845	22.5661	21.9991	21.9204	21.5655	21.7597	22.1344	22.9061	23.8177
P46779	20.744	23.0087	23.1109	22.9761	23.771	23.3397	21.2882	22.3812	22.151	22.8747	23.4685	24.7733	22.0793	22.19	22.197	22.3557	23.2015	24.9612
P46781	23.1266	23.2003	23.2302	22.8086	23.3238	23.086	22.4326	23.1027	23.0115	23.1593	23.5312	23.5316	22.8329	22.4826	22.8416	22.956	23.8411	23.8403
P46782	23.0015	22.5982	22.8347	22.051	22.9275	23.7751	22.3628	22.7988	22.5044	22.657	23.1607	23.6987	22.8913	22.6741	22.5961	22.5691	23.1419	23.309
P46783	23.6693	23.8082	23.8428	23.14	24.1878	24.0965	23.4749	23.5154	23.5701	23.7467	24.3508	24.0811	23.4922	23.617	23.5602	23.7091	24.2727	24.0889
P46926	19.0656	19.5985	20.0877	19.423	19.9873	19.685	19.2308	19.516	19.558	19.7687	19.9877	19.7843	19.3705	19.3972	19.3868	19.5057	20.0328	20.1673
P46934-4	5.66473	5.78982	5.68415	5.88917	5.85443	5.88611	5.77651	5.73603	5.73796	5.77766	5.90186	5.84267	5.42805	5.48481	5.45025	5.71115	6.16322	6.5455
P46939	20.5301	20.5695	20.7031	20.1664	20.0156	20.503	20.4134	20.3642	20.5284	20.7265	20.1141	20.3368	20.2937	20.7834	20.6253	20.3983	20.0644	20.3045
P46940	24.3981	23.7879	23.8508	23.1359	23.3313	24.0487	23.3393	23.5967	23.6622	23.9685	23.5911	24.3793	23.6702	23.8781	23.879	23.7637	23.5055	23.8268
P46976-2	12.4076	12.4238	12.6545	12.1991	11.0908	11.8121	11.9238	11.9335	11.9914	12.0926	12.2177	12.4172	12.5416	11.7761	12.1446	12.2463	11.5482	12.3459
P46977	21.912	20.384	21.0331	20.2397	20.4023	22.0142	21.3115	20.9497	21.0324	20.4037	20.6864	21.5982	20.5164	21.2081	21.0662	20.9388	21.1307	21.0819
P47224	16.8361	17.4892	17.6724	17.279	17.0819	16.8339	17.6608	16.8079	16.8815	17.4088	17.0704	17.3517	16.9377	17.0806	17.3044	17.3962	17.3613	17.106
P47755	19.694	20.6021	20.7164	20.2514	20.3195	19.9648	19.8818	20.2221	20.3562	20.6176	20.2762	20.1876	20.1319	20.418	20.2952	20.3964	20.2121	20.0981
P47756-2	23.3279	23.8444	24.1356	23.5658	23.634	23.2265	23.6133	23.5403	23.6487	23.8489	23.6053	23.4713	23.5876	23.8144	23.754	23.7219	23.4624	23.3895
P47813	10.5328	10.5174	10.4565	10.5888	10.5064	10.4584	11.0503	10.5485	10.456	10.2354	10.2213	10.5557	10.1683	9.99429	9.99486	10.345	10.9847	11.5986
P47897	21.7867	21.3764	21.8113	20.8905	21.6953	22.781	21.2851	21.3811	21.562	21.545	21.7982	22.761	21.2469	21.71	21.6171	21.5402	21.8081	22.3926
P47914	21.6086	22.2285	22.6877	22.5579	23.0409	21.7676	22.1365	22.2823	22.0574	22.4257	22.7428	22.2436	22.0312	22.1014	22.215	22.5268	22.7824	22.2434
P47974	16.5208	17.0509	17.3	16.7745	17.6771	16.8249	16.3802	16.9117	17.0486	17.1259	17.6875	16.9931	16.5911	16.9289	16.8198	16.8392	17.3969	17.58
P47985	20.3963	20.9859	21.0138	20.5541	20.6783	20.4058	20.4499	20.7734	20.6208	20.6615	20.7055	20.816	20.4977	20.8996	20.7694	20.7252	20.4911	20.6474
P48047	21.0068	21.1385	21.1527	20.4214	20.827	20.9288	20.931	21.0392	21.0678	20.8438	20.7839	20.8083	20.7541	21.0121	21.028	21.0759	20.7427	20.859
P48147	24.2179	22.039	22.8114	20.9374	22.239	23.2149	22.9177	22.3022	22.4913	22.5713	22.305	22.8612	22.7694	22.6241	22.4813	22.4495	22.4572	22.631
P48200	18.1232	18.515	18.7748	18.5206	19.2912	20.1259	18.5866	18.5978	18.5205	19.0094	19.3459	19.2979	18.6333	18.7689	18.7625	18.8212	19.1811	19.1818
P48382	19.9351	19.7063	19.9188	19.6449	19.3568	19.4146	19.7827	19.6094	19.7143	19.913	19.5496	19.4034	19.5381	19.911	19.8447	19.8079	19.4674	19.39
P48444	22.37	22.7342	22.7988	22.3227	23.3049	23.247	22.1691	22.5281	22.5287	22.9066	23.2605	23.3792	22.4765	22.5208	22.7116	22.6972	23.1023	23.2679
P48449	18.583	18.4948	18.5684	18.13	17.8836	18.3108	18.4083	18.4274	18.4045	18.0312	18.0585	18.6364	18.1376	18.2918	18.2011	18.1955	18.254	18.893
P48454	18.3651	17.6905	17.8183	17.5235	17.0526	17.7013	17.6369	17.6003	17.7628	17.9617	17.5375	17.6469	17.7816	17.5453	17.5011	17.6904	17.7851	17.8454
P48506	19.9977	18.8735	19.3637	18.1784	18.7598	19.3022	19.0722	19.1009	19.2207	19.1411	18.9732	18.9611	19.0755	19.2778	19.1597	19.2504	18.9493	18.7339
P48507	12.0331	12.027	11.9512	12.1138	12.0205	11.9706	11.4103	11.5389	11.9973	12.2541	12.7013	12.2093	11.6948	11.4484	11.6096	11.9849	12.5699	12.823
P48509	16.4229	16.8198	17.2277	17.0519	16.8989	17.8016	17.1501	16.5154	16.3752	16.463	16.8962	18.8031	16.9468	17.2915	16.9809	16.5117	17.0748	17.3874
P48553	19.9651	19.0469	19.6552	18.9318	18.8967	19.226	19.5592	19.4094	19.4879	19.2882	18.9161	19.0594	19.4233	19.3107	19.3343	19.403	19.1864	19.0533
P48556	20.3771	20.4881	20.996	20.3183	21.0626	21.6201	20.4649	20.5863	20.7208	20.6635	21.0135	21.4151	20.4582	20.2978	20.3599	20.6477	21.3502	21.7633
P48595	11.903	11.9335	11.8385	12.036	11.9463	11.9127	11.842	12.0085	12.3001	12.2182	11.8579	11.3456	11.8125	12.8109	12.6098	12.0317	11.5308	10.7376
P48634	20.3025	21.0851	21.4924	21.2064	21.6677	21.5431	21.3166	20.7628	20.8161	21.1736	21.3903	21.8333	20.7568	21.128	20.9811	21.0839	21.5385	21.8054
P48637	20.235	21.9829	22.1448	21.5111	21.7777	20.6873	21.3988	21.3355	21.6184	21.8912	21.4572	20.6399	20.9829	21.5966	21.8576	21.8421	21.0144	21.0557
P48643	23.9176	23.912	24.2627	23.4862	24.8531	24.9225	23.7981	23.5769	24.0153	24.2374	24.8352	24.8855	23.7948	23.8388	23.9929	24.1264	24.6738	24.9184
P48651	20.3954	18.0292	19.2891	17.5059	17.9978	19.5736	20.0884	18.7034	18.8537	17.952	18.0069	19.1827	19.1701	19.0978	18.4465	18.2836	18.64	19.1128
P48681	16.9146	17.8135	17.965	17.5936	17.5268	17.027	17.6059	17.68	18.384	17.7561	17.3144	16.1086	16.4637	18.4825	18.3527	18.0099	17.274	16.2274
P48729	19.5222	18.3569	18.6211	17.1451	18.8275	19.6442	18.0219	18.5138	18.7284	18.3591	19	19.4834	18.4964	18.1944	18.2156	18.6652	19.3905	19.144
P48730-2	16.0175	17.3174	17.2425	17.0874	17.3417	17.0945	16.5833	16.5196	16.6036	17.1536	17.5654	17.6651	16.5875	16.4879	16.5402	16.8954	17.8729	17.7393
P48735	22.3341	21.4591	21.7819	21.1221	21.4017	21.9774	21.6899	21.7254	21.5591	21.4564	21.3366	22.2993	21.8964	21.9305	21.7372	21.5205	21.2569	21.7078
P48736	18.9063	17.0536	17.7849	16.0349	16.4891	17.9742	17.9589	17.2868	17.4653	17.2346	17.0542	17.238	17.4479	17.6893	17.5672	17.4182	17.0198	17.055
P48739	19.774	19.416	19.7113	18.8326	19.9337	20.0562	19.7219	19.215	19.2982	19.6301	19.7783	20.0733	19.3841	19.3579	19.4401	19.6061	19.9285	19.9919
P48960-2	19.5119	19.3395	19.8186	19.5954	20.0919	19.7819	19.2028	19.1406	19.2688	19.86	20.2233	20.4278	19.0501	19.8932	19.6643	19.6278	19.9364	19.9271
P49005	17.8587	18.1444	18.4632	17.2999	19.5473	20.2632	17.9528	18.0111	18.0113	18.3324	19.3383	19.926	18.2614	18.4873	18.4169	18.3111	18.8166	19.2616
P49006	20.2278	20.431	20.8018	20.7856	20.6307	19.3819	20.3837	20.214	20.2485	20.8336	20.5594	20.0141	20.3806	20.2478	20.2996	20.3035	20.5354	20.4978
P49023	21.2181	22.0018	22.3132	22.0344	21.6464	20.8236	21.4904	21.8107	21.8885	22.3945	21.7483	20.7066	21.7148	21.7472	21.8584	22.0016	21.6072	21.124
P49069	11.0223	10.9865	10.9335	11.0521	10.9645	10.9058	11.1649	11.1622	11.1371	10.8085	10.9062	10.6917	10.6905	10.9814	11.0884	11.1034	11.0831	10.9195
P49137	19.8963	19.3148	19.5479	18.9956	19.4547	19.7008	19.2807	19.6825	19.2782	19.5226	19.5012	19.6417	19.2366	19.7361	19.6764	19.4511	19.3463	19.4376
P49189	22.7212	22.7607	22.9469	21.9927	22.4917	21.3266	22.5543	22.5872	22.5961	22.6839	22.3744	21.4389	22.5907	22.4475	22.5371	22.7808	22.3362	21.5496
P49207	21.6108	22.8957	23.1952	22.8423	23.4144	21.9612	22.4423	22.4228	22.2319	22.5877	23.4353	22.7918	22.4919	22.3837	22.3705	22.5163	23.2166	22.9622
P49247	19.3234	20.1789	20.5664	20.1222	20.6422	19.631	19.8826	19.8685	19.9895	20.1325	20.394	20.1883	19.7133	20.0166	20.0881	20.1944	20.5033	19.9489
P49257	21.9968	21.4898	21.8761	21.2099	21.4146	22.813	21.0598	21.6418	21.6353	21.6142	21.8977	22.9414	21.0598	21.7682	21.606	21.6507	22.0059	22.6853
P49279	5.15579	5.26964	5.17347	5.36007	5.32845	5.35729	5.25744	5.22059	5.22235	5.25847	5.37152	5.31765	5.18939	5.63693	5.39366	4.99784	4.77682	5.63916
P49321	21.9731	22.6303	22.9664	22.5791	23.7053	23.866	22.4881	22.4181	22.4845	23.0586	23.453	23.8168	22.1866	22.703	22.7153	22.8136	23.335	23.9594
P49327	22.1608	21.7833	22.2617	21.6098	22.6396	24.9253	21.6761	21.8993	22.003	22.1509	22.9707	24.6734	21.373	22.1785	22.0571	21.953	23.4777	24.3132
P49336-2	6.00655	6.13918	6.02714	6.24453	6.2077	6.24129	6.12499	6.08207	6.08412	6.1262	6.2579	6.19514	6.23527	6.07576	5.98499	5.99874	6.00275	6.57871
P49354	16.708	17.5712	17.3739	17.8228	17.6251	17.6544	17.2819	17.4899	17.4375	17.7485	17.5219	17.286	17.4896	17.0927	17.3784	17.3633	17.6807	17.7837
P49356	16.9352	17.2256	17.3995	17.1318	17.0456	17.1732	17.3659	17.2352	18.0051	17.6107	16.9968	15.7193	16.8157	17.2009	17.2228	17.0899	17.3846	17.2177
P49366	16.8014	17.6767	17.8784	17.0252	18.8864	19.3593	17.7333	17.1166	17.363	17.5237	18.2002	19.6844	17.4905	17.4871	17.2112	17.1921	18.4417	19.809
P49368	24.3904	23.5188	24.0374	22.8754	24.5604	25.0763	23.5625	23.5133	23.6798	23.9376	24.6381	25.1179	23.5697	23.7943	23.6984	23.7665	24.4586	25.1433
P49406	17.8197	17.5338	18.0007	16.7091	18.5815	19.2402	17.0203	17.738	17.4085	17.6424	18.4715	19.5923	17.5737	17.5668	17.5522	17.7147	18.368	19.097
P49407-2	19.6626	19.918	19.7702	19.3416	19.3777	18.8377	19.5364	19.6302	19.7067	19.7611	19.3756	18.891	19.6506	20.0709	19.9289	19.5959	19.157	18.4859
P49411	22.8909	22.8337	22.6593	22.3001	23.2124	23.1802	22.6225	22.4217	22.5795	23.0408	23.1	23.3045	22.4041	22.8634	22.6968	22.8419	22.9157	23.3323
P49419-2	10.5128	10.489	10.4328	10.5564	10.4736	10.422	10.5168	10.3723	10.6919	10.5006	10.2964	10.5096	10.5103	10.3382	10.3501	10.5203	10.3955	10.7803
P49427	5.67771	5.80309	5.69718	5.90267	5.86785	5.89961	5.78988	5.74931	5.75124	5.79102	5.91551	5.85619	5.90499	5.45834	5.35913	5.24864	6.29095	6.61162
P49441	6.27506	6.41363	6.29658	6.52368	6.48521	6.5203	6.39909	6.35425	6.35639	6.40036	6.53794	6.47238	6.61292	5.94186	6.22542	6.47814	6.33808	6.94397
P49450-2	10.4984	10.47	10.4164	10.5351	10.4521	10.3987	10.0021	10.9156	10.5607	10.4151	10.435	10.4445	10.9449	10.2105	10.0818	10.4261	10.7233	10.4141
P49454	16.078	16.1855	16.3442	16.0622	16.1086	19.7023	17.0715	17.289	17.2189	17.1858	16.3714	15.3985	16.1601	16.8704	17.0472	17.4319	16.6396	16.3466
P49458	21.1499	21.9205	21.832	21.0158	21.7461	21.1408	21.5424	21.595	21.5351	21.4082	21.5293	21.193	21.3467	21.6241	21.6085	21.6377	21.3366	21.2548
P49585	19.7847	20.2418	20.014	19.6534	20.3954	20.1918	19.5397	19.9217	19.9143	20.3497	20.5017	20.0526	19.7243	19.9902	19.9985	19.9267	20.2781	20.3635
P49588	23.0929	22.7646	23.0462	21.8912	23.3406	24.6782	22.8066	22.5856	22.7607	22.8676	23.4937	24.2973	22.6735	22.7601	22.7239	22.7559	23.3396	24.5495
P49589-3	21.2581	21.3398	21.649	20.8429	21.7559	22.3475	21.252	21.2661	21.3463	21.4849	21.6185	22.222	21.2267	21.3857	21.3017	21.4265	21.6674	22.1784
P49590-2	18.2925	19.2029	19.364	19.0655	19.5538	19.7252	19.3395	19.1107	19.275	19.1322	19.1899	19.1649	18.9346	19.1789	19.1694	19.3453	19.3488	19.238
P49591	22.5635	22.4616	22.6704	21.8833	22.6141	22.8959	22.0819	22.3659	22.4441	22.7454	22.7712	22.6766	22.2747	22.294	22.4588	22.6614	22.7047	22.6907
P49593-2	18.5362	18.9528	18.7564	18.1694	18.4456	18.2201	18.2822	18.4637	18.5884	19.1027	18.4731	18.1638	18.3328	18.7211	18.6714	18.605	18.4801	18.2607
P49641-2	10.8858	10.6593	10.8985	10.191	10.6078	11.1407	10.5635	10.582	10.639	10.7307	10.8276	11.0386	10.4955	10.5937	10.4325	10.4067	10.8667	11.587
P49642	11.6438	11.6268	11.5595	11.7056	11.6145	11.5615	11.3262	11.2625	11.2206	11.032	11.9557	12.9001	11.2698	10.95	10.8286	10.8378	12.5196	13.3241
P49643	17.5659	16.626	16.8865	16.0371	17.5589	19.9016	17.0048	17.0452	16.8994	17.0471	17.6543	18.9285	17.0998	17.37	16.9979	16.9865	17.4639	18.6279
P49662	20.2111	19.7472	19.9272	19.0614	19.9086	20.0371	19.7509	19.492	19.4774	19.852	20.0238	20.2847	19.6299	19.9135	19.653	19.5214	19.9963	20.1517
P49674	7.69219	8.71024	9.49944	8.88641	10.1189	10.7357	9.13032	9.14799	9.19829	9.27786	9.35923	9.54737	7.69861	9.09503	8.95121	9.08831	10.4104	10.403
P49711	20.7388	20.9206	20.9731	20.3474	20.3774	19.9627	20.7695	20.6733	20.7178	20.366	20.5055	20.2801	20.6358	20.661	20.711	20.8986	20.4963	19.9158
P49720	21.1592	21.0607	21.4477	20.6463	21.6291	22.1746	21.1184	21.0974	20.8858	21.0145	21.6184	22.3756	21.1514	21.0924	21.2498	21.3004	21.4833	21.8289
P49721	20.1323	21.4486	21.794	21.4929	21.5041	21.6195	20.3722	21.2637	21.4267	21.6386	21.601	21.686	20.7839	21.3827	21.3158	21.4389	21.4857	21.594
P49736	20.8344	20.5888	20.7373	20.1783	21.9576	23.8714	20.3234	20.688	20.6768	20.9637	21.8592	23.653	20.2617	20.9948	20.8671	20.7607	21.7902	23.4654
P49748	22.7187	22.2822	22.2445	21.9251	21.8521	22.5707	22.3681	22.1299	22.1809	22.2566	21.9479	22.7047	22.1102	22.358	22.1712	22.2248	21.8766	22.8364
P49750-4	22.1159	22.637	22.911	22.6348	22.5094	21.9049	22.1428	22.3203	22.3791	22.8543	22.5313	22.4761	22.1998	22.4673	22.4856	22.5819	22.4199	22.5567
P49754-2	12.551	12.5307	12.4592	12.6147	12.5165	12.4584	12.6319	12.5193	12.3813	12.7514	12.5309	12.3176	12.7203	12.6423	12.6169	12.5135	12.2811	12.3528
P49755	20.66	20.6815	21.0517	20.3491	20.7112	21.0528	21.3145	20.3825	20.6403	20.478	20.4785	21.2053	20.3775	20.8998	20.7589	20.7587	20.7546	20.9336
P49756	22.8131	22.7833	23.0008	22.3067	23.3447	22.9758	22.4724	22.5593	22.539	23.1159	23.3559	23.1727	22.4518	22.802	22.8147	22.8697	23.1833	23.084
P49757-4	18.6731	18.9328	19.1408	18.6509	18.8775	18.5694	18.5189	18.7676	18.7683	19.1393	18.816	18.8267	18.446	19.101	19.0228	18.8863	18.6518	18.7173
P49759	11.2902	11.2634	11.2037	11.3351	11.2461	11.1902	11.2413	11.087	11.0692	11.3836	11.3438	11.3944	11.2054	11.6646	11.6521	11.5377	11.0213	10.4151
P49761-1	17.1353	16.1668	16.5551	16.2042	16.4053	16.6968	15.5395	16.4353	16.2705	16.6687	16.7355	17.4986	16.0242	16.1857	16.2179	16.3922	16.8585	17.4684
P49768-2	14.6002	15.7067	16.1417	15.7612	16.1391	15.6031	15.1843	15.5979	15.9489	15.8262	15.7403	15.6551	15.7597	15.8297	15.7081	15.6382	15.4567	15.5731
P49770	17.8489	18.3753	18.3017	18.1979	18.8971	19.1421	18.0816	18.0941	18.2789	18.5645	18.9163	18.8287	18.3519	18.5324	18.2319	18.1316	18.654	18.859
P49773	20.1164	20.2567	20.4047	19.6463	20.2802	18.9814	20.0979	19.7365	20.1667	20.2228	20.0502	19.4031	19.9472	19.8945	19.971	20.0976	20.07	19.7043
P49790	21.694	22.0534	22.4178	21.9878	22.9798	22.5201	21.7959	21.7877	21.8805	22.3513	23.0093	22.8214	21.7339	22.0276	22.0379	22.1732	22.7823	22.8908
P49792	23.3127	23.3133	23.6113	23.0319	23.7797	23.7498	23.2395	23.246	23.3265	23.4257	23.6779	23.8779	23.1415	23.4257	23.3521	23.4354	23.6312	23.8014
P49795	19.272	18.8924	19.1268	18.4576	18.6582	18.2768	19.0773	19.0273	19.0799	18.8438	18.5012	18.1504	18.7047	19.353	19.1979	19.0776	18.5457	17.7764
P49796-1	18.3469	18.3773	18.5654	18.2087	18.1741	18.3658	17.8083	18.0743	18.2446	18.5154	18.2003	19.1762	18.0894	18.644	18.3377	18.3044	18.143	18.4912
P49815-5	17.4826	16.6815	16.8899	16.2662	16.0642	16.288	16.654	16.6253	16.5449	16.5926	16.7558	16.4913	16.4522	16.682	16.5285	16.5569	16.7117	16.7251
P49821-2	20.1449	20.9508	20.702	20.4396	20.4704	19.737	20.2044	20.3895	20.3184	20.6355	20.5783	20.3076	20.3303	20.5185	20.4605	20.6304	20.408	20.0984
P49840	18.1875	19.0338	19.0727	18.957	19.4502	20.3916	18.989	19.0001	19.0546	19.0775	19.281	19.6987	18.9594	19.0921	18.9879	19.1768	19.3323	19.5547
P49841	17.0424	16.8016	16.8529	16.5103	16.7334	16.191	16.3664	16.6549	16.6188	16.8637	16.7536	16.8639	16.409	16.639	16.6592	16.6697	16.6479	17.0969
P49848	19.1352	19.2406	19.3901	18.9462	19.1664	19.4318	19.239	19.1866	19.3144	19.337	19.1759	19.0596	19.0985	19.2729	19.1563	19.2336	19.2788	19.2699
P49902	18.9659	18.0517	18.2775	17.6886	17.7162	18.4909	18.0225	18.1304	18.3482	18.4381	18.1687	18.0784	18.0129	18.3545	18.4367	18.2704	18.212	17.8764
P49903-2	12.7917	12.7794	12.702	12.869	12.7695	12.7139	13.0497	12.7239	12.7968	12.9581	12.7739	12.3289	13.1724	12.5632	12.7688	12.9615	12.7642	12.4092
P49913	18.8023	18.1231	18.0139	17.3406	16.5315	16.2121	17.9763	17.8111	18.1444	18.1062	16.6419	16.3297	17.1992	18.8214	18.4418	17.9091	16.5523	16.035
P49914	18.1653	18.7381	18.8831	18.4777	18.4008	18.5521	18.0227	18.1587	18.0849	18.5187	18.223	20.1827	18.4863	18.2368	18.3778	18.407	18.4275	19.2775
P49915	22.1043	22.028	22.2251	21.1189	23.0141	23.5995	21.8711	21.7303	21.9014	22.2588	22.7735	23.5462	21.6958	22.1501	22.1566	22.165	22.6136	23.2812
P49916-3	20.3236	19.5244	19.8245	18.7553	19.5379	20.3632	19.7616	19.655	19.7267	19.5064	19.6958	19.9804	19.5755	19.6399	19.6154	19.7739	19.849	19.8592
P49959	20.73	21.5247	21.6053	21.2096	21.275	21.1789	20.9783	21.2418	21.3033	21.4638	21.2369	21.2966	21.0648	21.3908	21.3057	21.2119	21.1315	21.4227
P49961-3	5.48793	5.60911	5.50675	5.70536	5.6717	5.70239	5.59573	5.55652	5.55838	5.59683	5.71715	5.65981	5.03238	5.89208	5.67759	5.62301	5.54594	5.89566
P50135	6.4675	6.6103	6.48967	6.72371	6.68405	6.72021	6.59356	6.54735	6.54954	6.59485	6.73663	6.66904	6.69606	7.24865	7.21535	6.70172	6.22358	5.57676
P50148	18.6638	17.7943	17.971	17.0526	17.2145	18.4707	17.4859	17.9049	17.9432	17.8555	17.8254	18.1436	17.6401	18.3258	18.0484	17.7292	17.6693	17.7161
P50213	22.1375	22.7072	22.8968	22.3066	23.176	23.2325	22.5665	22.3705	22.3515	22.7912	22.96	23.4125	22.6071	22.5384	22.5191	22.5858	22.7501	23.4581
P50238	23.3309	22.9798	23.0718	23.1006	22.1939	21.2637	23.1538	22.8339	22.6879	23.4168	22.0963	21.7433	22.983	23.0092	22.8747	22.9995	22.237	21.8235
P50336	19.4	18.9587	19.1419	18.4772	18.6959	19.3067	18.8912	19.0488	18.9762	18.9014	18.6589	19.496	18.9838	19.0316	18.9874	19.0574	18.7985	19.1082
P50395	22.2148	22.4994	22.8335	22.357	22.7213	23.4026	21.9758	22.441	22.587	22.7265	22.7853	23.5059	22.2159	22.6862	22.7478	22.6571	22.6637	23.0435
P50402	20.4139	20.3692	20.6484	20.2882	20.5842	20.2593	19.9907	20.334	20.3399	20.5901	20.6281	20.6709	20.1809	20.5105	20.383	20.4124	20.5808	20.4821
P50416	19.5243	19.3669	19.3598	19.3143	18.906	19.2793	19.3074	19.5336	19.4654	19.0332	18.8192	19.5852	19.2719	19.5664	19.3229	19.4156	19.1659	18.9972
P50443	4.33654	4.4323	4.35141	4.50835	4.48176	4.50602	4.4219	4.39091	4.39239	4.42277	4.51785	4.47254	5.51962	4.45258	3.7587	3.82087	4.4328	4.65956
P50452	13.4557	13.4333	13.357	13.5232	13.4178	13.3553	13.7489	13.3066	13.4452	13.7069	13.2628	13.073	13.4423	13.81	13.8699	13.4477	13.147	12.8031
P50453	22.2125	22.193	22.1235	21.5916	21.927	19.9647	21.7669	21.925	21.9503	22.0144	21.7001	20.6433	22.0692	21.8058	21.8302	22.1679	21.7346	20.4045
P50454	17.6976	17.5032	17.6623	16.9964	17.9388	18.4033	17.591	17.1516	17.2321	17.3901	17.6532	19.1689	17.4164	17.5938	17.3334	17.2088	17.6662	18.9611
P50502	21.3367	22.2699	22.4902	22.1038	22.7828	22.1978	21.8775	21.7569	21.8014	22.6023	22.6904	22.4465	21.9653	22.0488	21.9771	22.1686	22.4946	22.5304
P50542-2	11.4731	11.4505	11.3874	11.5256	11.4355	11.3807	11.3119	11.0176	10.9896	11.4059	12.4526	11.4681	11.7497	11.3026	11.2693	11.3787	11.8632	11.0884
P50548-2	11.6018	11.5585	11.5058	11.6249	11.5323	11.4681	11.5656	11.3317	11.3145	11.751	12.2673	11.0658	11.3119	11.5144	11.5286	11.5769	11.6939	11.6633
P50552	22.6147	23.0058	23.2234	22.7722	22.9209	22.6164	22.2709	22.7896	22.5476	23.2339	23.0327	23.2661	22.4312	23.0064	22.9112	22.7546	22.8444	23.1906
P50570-5	23.7754	23.0863	23.4303	22.5986	22.8678	23.3006	22.9914	23.1071	23.1541	23.2351	23.0876	23.4743	22.9915	23.2018	23.0494	23.1962	23.1435	23.4583
P50579	20.7533	20.6384	20.8759	20.4639	21.5036	21.4194	20.5268	20.6609	20.6617	20.8309	21.6343	21.3398	20.5378	20.678	20.7743	20.6743	21.3719	21.6134
P50579-2	13.0145	14.5917	15.6013	16.0591	17.3855	18.2992	15.1851	15.1098	15.1444	15.1876	15.2235	19.1035	15.0197	15.5255	15.3612	15.4249	15.3216	18.297
P50583	17.36	17.9987	17.9292	17.9735	17.6838	18.3747	17.8196	17.6439	17.7133	17.9388	17.8022	18.4011	17.2641	17.8936	17.7395	17.7023	17.9863	18.7323
P50591	10.0706	10.0504	9.9952	10.1161	10.037	9.98873	10.1876	9.69247	9.82668	9.99564	9.97939	10.5686	8.68059	9.74729	9.36923	9.66876	11.2426	11.5416
P50613	11.9197	11.9012	11.8329	11.9814	11.8881	11.8333	11.8388	11.6771	11.7882	11.9981	12.0478	12.0043	11.7957	11.4563	11.7977	11.7122	12.4053	12.1994
[truncated: 4,910 more rows]
